# Supplementary material for: Effect of bilirubin and Gilbert syndrome on health: cohort analysis of observational, genetic, and Mendelian randomisation associations
Source: BMJ Med. 2023 Jul 12;2(1):e000467. doi: 10.1136/bmjmed-2022-000467 (PMC10347488; doi:10.1136/bmjmed-2022-000467)
Supplement: Supplementary data [file bmjmed-2022-000467supp002.xlsx]

## Sheet: S1 Gilbert's syndrome
Table S1: Estimates for the association between Gilbert's syndrome genotype (rs887829-T homozygosity) and health outcomes
Outcome	Odds ratio	Lower 95% CI	Upper 95% CI	P value	FDR adjusted P value	Number of cases	Number of controls
E80 disorders of porphyrin and bilirubin metabolism	48.5774	42.7496	55.4061	0	0	1701	459738
K80 cholelithiasis	1.16597	1.12324	1.20997	5.79845e-16	2.44405e-13	30346	431093
L42 pityriasis rosea	1.47098	1.27148	1.6935	1.28487e-07	3.61048e-05	1563	459876
B15 acute hepatitis a	1.43397	1.19834	1.70328	5.78623e-05	0.0121945	1051	460388
K81 cholecystitis	1.17085	1.07825	1.26929	0.0001501	0.0253069	5802	455637
K76 other diseases of liver	1.10641	1.0439	1.1717	0.00059811	0.0840344	12245	449194
I20 angina pectoris	1.06696	1.02742	1.1077	0.000732896	0.0882616	32658	428781
K09 cysts of oral region, not elsewhere classified	1.37462	1.12377	1.66569	0.00151311	0.159444	866	460573
N27 small kidney of unknown cause	1.96833	1.22383	3.03019	0.00326133	0.305478	129	461310
A05 other bacterial foodborne intoxications	1.53586	1.13526	2.03658	0.00392556	0.330925	363	461076
H21 other disorders of iris and ciliary body	0.725568	0.574028	0.90389	0.00554769	0.397128	1083	460356
B19 unspecified viral hepatitis	1.26881	1.068	1.49676	0.00565307	0.397128	1246	460193
E56 other vitamin deficiencies	0.470971	0.249121	0.804087	0.0110418	0.675227	241	461198
Q82 other congenital malformations of skin	0.790663	0.655676	0.944655	0.0116057	0.675227	1561	459878
E78 disorders of lipoprotein metabolism and other lipidaemias	0.969654	0.946582	0.99322	0.0120147	0.675227	106773	354666
E88 other metabolic disorders	1.23094	1.04055	1.44629	0.013309	0.70122	1351	460088
M66 spontaneous rupture of synovium and tendon	0.784118	0.641574	0.948209	0.0145776	0.722875	1376	460063
K36 other appendicitis	1.64433	1.0682	2.43449	0.0174901	0.795162	176	461263
I48 atrial fibrillation and flutter	0.954294	0.917892	0.991829	0.0179218	0.795162	33393	428046
Q07 other congenital malformations of nervous system	1.70615	1.05413	2.63326	0.0215084	0.855545	140	461299
H65 nonsuppurative otitis media	1.10328	1.01321	1.1992	0.0222274	0.855545	5654	455785
H90 conductive and sensorineural hearing loss	1.08857	1.01145	1.17001	0.0223274	0.855545	7717	453722
K82 other diseases of gallbladder	1.12132	1.01179	1.23945	0.0269443	0.970426	3847	457592
L85 other epidermal thickening	1.1243	1.01077	1.24708	0.028777	0.970426	3570	457869
E11 non-insulin-dependent diabetes mellitus	1.04093	1.00397	1.07895	0.029011	0.970426	35687	425752
Q83 congenital malformations of breast	1.65117	1.02051	2.54715	0.0307778	0.970426	142	461297
M45 ankylosing spondylitis	0.839196	0.711885	0.982271	0.0326802	0.970426	1913	459526
N20 calculus of kidney and ureter	0.92303	0.856539	0.993265	0.0339839	0.970426	8501	452938
M50 cervical disk disorders	1.10906	1.0059	1.21989	0.0353569	0.970426	4294	457145
O15 eclampsia	1.75908	0.993121	2.91967	0.0387138	0.970426	99	461340
G53 cranial nerve disorders in diseases classified elsewhere	1.4747	1.00264	2.09963	0.0387365	0.970426	235	461204
D89 other disorders involving the immune mechanism, not elsewhere classified	0.745002	0.55465	0.978336	0.0416053	0.970426	677	460762
K10 other diseases of jaws	0.840137	0.707612	0.98981	0.0417429	0.970426	1754	459685
K14 diseases of tongue	1.1145	1.00262	1.23542	0.0417753	0.970426	3643	457796
E34 other endocrine disorders	0.664482	0.435297	0.968938	0.0443578	0.970426	380	461059
I25 chronic ischaemic heart disease	1.03462	1.00068	1.0695	0.0448254	0.970426	45210	416229
J01 acute sinusitis	1.04543	1.00068	1.09168	0.0454078	0.970426	23178	438261
K23 disorders of oesophagus in diseases classified elsewhere	1.78956	0.967574	3.07372	0.0466701	0.970426	85	461354
O71 other obstetric trauma	0.608439	0.357916	0.964005	0.0479121	0.970426	269	461170
O60 preterm delivery	0.775545	0.596622	0.990596	0.0490234	0.970426	832	460607
K75 other inflammatory liver diseases	1.13631	0.997937	1.28847	0.0498707	0.970426	2387	459052
H69 other disorders of eustachian tube	1.13103	0.997384	1.27759	0.0511636	0.970426	2566	458873
N89 other noninflammatory disorders of vagina	1.06096	0.998129	1.12677	0.0556718	0.970426	11671	449768
H43 disorders of vitreous body	0.937454	0.876936	1.00103	0.0557372	0.970426	10495	450944
H15 disorders of sclera	1.18733	0.991033	1.41128	0.0567188	0.970426	1199	460240
A87 viral meningitis	1.29727	0.982342	1.6826	0.0575505	0.970426	487	460952
K28 gastrojejunal ulcer	0.452652	0.17719	0.941254	0.0582493	0.970426	125	461314
L41 parapsoriasis	0.425228	0.150194	0.938953	0.0617207	0.970426	111	461328
K25 gastric ulcer	0.940811	0.881961	1.00253	0.0619501	0.970426	11286	450153
O30 multiple gestation	0.748395	0.544301	1.00255	0.0622606	0.970426	591	460848
I37 pulmonary valve disorders	0.753783	0.552265	1.00346	0.0629447	0.970426	607	460832
M81 osteoporosis without pathological fracture	0.956096	0.911657	1.0022	0.0630628	0.970426	21649	439790
K02 dental caries	1.08623	0.99391	1.18479	0.0649019	0.970426	5233	456206
M42 spinal osteochondrosis	0.552319	0.272494	0.991636	0.0686432	0.970426	171	461268
N90 other noninflammatory disorders of vulva and perineum	1.07833	0.992538	1.16959	0.0716528	0.970426	6139	455300
H04 disorders of lachrymal system	0.948653	0.89529	1.00437	0.0722818	0.970426	13993	447446
G94 other disorders of brain in diseases classified elsewhere	0.541446	0.256163	0.999707	0.0739014	0.970426	159	461280
I45 other conduction disorders	1.07578	0.992045	1.1647	0.0742995	0.970426	6417	455022
I88 nonspecific lymphadenitis	1.29904	0.963219	1.71604	0.0751527	0.970426	423	461016
K85 acute pancreatitis	1.09345	0.989324	1.20552	0.0763225	0.970426	4137	457302
I31 other diseases of pericardium	1.10945	0.986619	1.24332	0.0782096	0.970426	2974	458465
O00 ectopic pregnancy	1.19962	0.973655	1.46269	0.0792856	0.970426	908	460531
G63 polyneuropathy in diseases classified elsewhere	0.827997	0.665765	1.01712	0.0804953	0.970426	1113	460326
H51 other disorders of binocular movement	0.618923	0.343538	1.02332	0.0825224	0.970426	219	461220
L50 urticaria	1.05784	0.991577	1.12736	0.0858859	0.970426	10186	451253
I68 cerebrovascular disorders in diseases classified elsewhere	1.54785	0.908584	2.48489	0.0868076	0.970426	124	461315
A28 other zoonotic bacterial diseases, not elsewhere classified	0.292401	0.0479473	0.93408	0.0870157	0.970426	63	461376
B97 viral agents as the cause of diseases classified to other chapters	1.12075	0.980019	1.27598	0.0902568	0.970426	2253	459186
E14 unspecified diabetes mellitus	1.04019	0.993584	1.08845	0.0903137	0.970426	21299	440140
M34 systemic sclerosis	1.29209	0.949147	1.7208	0.0906282	0.970426	397	461042
N49 inflammatory disorders of male genital organs, not elsewhere classified	0.746285	0.521923	1.03282	0.0918388	0.970426	472	460967
J44 other chronic obstructive pulmonary disease	1.04083	0.992906	1.09051	0.0943244	0.970426	20394	441045
I84 haemorrhoids	0.966463	0.92822	1.0059	0.0961359	0.970426	29031	432408
J98 other respiratory disorders	1.04125	0.991999	1.09233	0.100063	0.970426	18765	442674
K56 paralytic ileus and intestinal obstruction without hernia	1.05942	0.988319	1.13429	0.100431	0.970426	8829	452610
N11 chronic tubulo-interstitial nephritis	0.701847	0.446534	1.0477	0.102055	0.970426	320	461119
N81 female genital prolapse	1.04209	0.991512	1.09466	0.10245	0.970426	18561	442878
I27 other pulmonary heart diseases	1.11319	0.976403	1.26375	0.103085	0.970426	2392	459047
G52 disorders of other cranial nerves	1.26128	0.943682	1.65284	0.103811	0.970426	461	460978
J80 adult respiratory distress syndrome	1.29536	0.935445	1.75044	0.104614	0.970426	362	461077
I62 other nontraumatic intracranial haemorrhage	0.836019	0.667158	1.03389	0.10855	0.970426	1041	460398
Q87 other specified congenital malformation syndromes affecting multiple systems	1.32654	0.924214	1.84863	0.109053	0.970426	286	461153
G21 secondary parkinsonism	0.651576	0.369322	1.06137	0.10913	0.970426	225	461214
B49 unspecified mycosis	1.25159	0.941179	1.63305	0.109749	0.970426	473	460966
K83 other diseases of biliary tract	1.07872	0.981637	1.18277	0.110965	0.970426	4715	456724
A01 typhoid and paratyphoid fevers	1.56219	0.867474	2.62053	0.111098	0.970426	101	461338
K46 unspecified abdominal hernia	0.885321	0.759372	1.02587	0.112203	0.970426	2093	459346
K64 haemorrhoids and perianal venous thrombosis	0.972997	0.940406	1.00646	0.113948	0.970426	41501	419938
Q67 congenital musculoskeletal deformities of head, face, spine and chest	1.32041	0.920313	1.83917	0.11451	0.970426	291	461148
M84 disorders of continuity of bone	1.08603	0.978283	1.20235	0.116643	0.970426	3848	457591
G96 other disorders of central nervous system	0.775206	0.554868	1.05254	0.117958	0.970426	516	460923
K72 hepatic failure, not elsewhere classified	1.16485	0.955823	1.40614	0.120911	0.970426	1029	460410
M87 osteonecrosis	1.16469	0.955693	1.40594	0.121248	0.970426	1026	460413
H13 disorders of conjunctiva in diseases classified elsewhere	1.44998	0.877357	2.27069	0.123557	0.970426	143	461296
M21 other acquired deformities of limbs	0.927955	0.842651	1.01944	0.123729	0.970426	5064	456375
O16 unspecified maternal hypertension	1.19228	0.945365	1.48487	0.126329	0.970426	748	460691
F29 unspecified nonorganic psychosis	0.779793	0.558171	1.05872	0.12667	0.970426	517	460922
B24 unspecified human immunodeficiency virus [hiv] disease	0.748136	0.50447	1.06693	0.12751	0.970426	387	461052
H61 other disorders of external ear	0.969027	0.93038	1.00889	0.127913	0.970426	28556	432883
B37 candidiasis	0.951347	0.891581	1.01405	0.128679	0.970426	11072	450367
N14 drug- and heavy-metal-induced tubulo-interstitial and tubular conditions	0.461513	0.140717	1.1097	0.131695	0.970426	81	461358
O03 spontaneous abortion	0.930407	0.845585	1.0214	0.13435	0.970426	5253	456186
D63 anaemia in chronic diseases classified elsewhere	0.872266	0.725474	1.03956	0.136119	0.970426	1487	459952
G41 status epilepticus	1.29019	0.908653	1.78093	0.136662	0.970426	315	461124
F25 schizoaffective disorders	0.719458	0.452617	1.08373	0.137412	0.970426	298	461141
O92 other disorders of breast and lactation associated with childbirth	1.35912	0.886694	2.0009	0.137847	0.970426	208	461231
M06 other rheumatoid arthritis	1.0483	0.984403	1.11526	0.138447	0.970426	10940	450499
M19 other arthrosis	1.01985	0.993546	1.04674	0.139603	0.970426	79297	382142
E65 localised adiposity	0.562994	0.237751	1.12025	0.140216	0.970426	121	461318
N12 tubulo-interstitial nephritis, not specified as acute or chronic	1.10555	0.965259	1.26044	0.140251	0.970426	2245	459194
N17 acute renal failure	1.03814	0.987325	1.09093	0.141472	0.970426	17823	443616
M70 soft tissue disorders related to use, overuse and pressure	1.03972	0.986641	1.09492	0.142572	0.970426	15875	445564
H74 other disorders of middle ear and mastoid	1.16815	0.942775	1.43136	0.144109	0.970426	875	460564
H44 disorders of globe	1.11263	0.961307	1.28097	0.144823	0.970426	1910	459529
G24 dystonia	1.14731	0.948489	1.37557	0.146988	0.970426	1115	460324
H62 disorders of external ear in diseases classified elsewhere	1.69235	0.776212	3.28217	0.147643	0.970426	57	461382
L71 rosacea	1.06506	0.976924	1.15897	0.148148	0.970426	5732	455707
F98 other behavioural and emotional disorders with onset usually occurring in childhood and adolescence	0.623409	0.306994	1.12247	0.148697	0.970426	153	461286
L55 sunburn	0.76028	0.512834	1.0838	0.149613	0.970426	387	461052
L66 cicatricial alopecia [scarring hair loss]	1.35959	0.871742	2.0299	0.152487	0.970426	191	461248
I86 varicose veins of other sites	1.10693	0.960251	1.26963	0.153715	0.970426	2054	459385
I77 other disorders of arteries and arterioles	0.914537	0.806231	1.03314	0.157738	0.970426	3030	458409
A16 respiratory tuberculosis, not confirmed bacteriologically or histologically	0.801177	0.580308	1.07712	0.159016	0.970426	550	460889
I99 other and unspecified disorders of circulatory system	0.803706	0.584284	1.07721	0.160444	0.970426	551	460888
Q74 other congenital malformations of limbs	0.709223	0.423379	1.1123	0.160672	0.970426	246	461193
I11 hypertensive heart disease	0.836575	0.645231	1.06602	0.162906	0.970426	792	460647
D56 thalassaemia	0.721783	0.442181	1.11123	0.163219	0.970426	258	461181
E16 other disorders of pancreatic internal secretion	1.07669	0.968967	1.19307	0.163751	0.970426	3777	457662
A95 yellow fever	1.61441	0.774397	3.02744	0.163839	0.970426	65	461374
I38 endocarditis, valve unspecified	0.853133	0.676967	1.06042	0.164769	0.970426	971	460468
K31 other diseases of stomach and duodenum	1.03628	0.985032	1.08953	0.16584	0.970426	17138	444301
O06 unspecified abortion	1.21599	0.912405	1.5894	0.166433	0.970426	480	460959
Q18 other congenital malformations of face and neck	1.31587	0.872833	1.91032	0.167917	0.970426	226	461213
O35 maternal care for known or suspected foetal abnormality and damage	0.741405	0.470899	1.10919	0.169012	0.970426	303	461136
O87 venous complications in the puerperium	0.622167	0.293548	1.15362	0.16902	0.970426	139	461300
E29 testicular dysfunction	0.803577	0.579645	1.08421	0.169949	0.970426	526	460913
N72 inflammatory disease of cervix uteri	1.10472	0.95531	1.27085	0.171157	0.970426	1961	459478
O82 single delivery by caesarean section	1.09307	0.959882	1.23963	0.172425	0.970426	2516	458923
Q38 other congenital malformations of tongue, mouth and pharynx	1.19737	0.915869	1.53887	0.172906	0.970426	555	460884
N44 torsion of testis	0.701999	0.40518	1.12923	0.173108	0.970426	222	461217
M93 other osteochondropathies	0.843369	0.654249	1.06928	0.17338	0.970426	818	460621
O63 long labour	0.90139	0.773936	1.04413	0.173912	0.970426	2192	459247
M20 acquired deformities of fingers and toes	1.03283	0.985542	1.08184	0.174366	0.970426	20481	440958
L27 dermatitis due to substances taken internally	0.871939	0.710091	1.05907	0.178585	0.970426	1200	460239
Q78 other osteochondrodysplasias	0.679468	0.367502	1.1461	0.179315	0.970426	185	461254
L29 pruritus	1.04243	0.980614	1.10712	0.179427	0.970426	11577	449862
B33 other viral diseases, not elsewhere classified	0.706609	0.407867	1.13656	0.181051	0.970426	221	461218
J32 chronic sinusitis	1.04051	0.981185	1.1025	0.181679	0.970426	12574	448865
G05 encephalitis, myelitis and encephalomyelitis in diseases classified elsewhere	0.57075	0.222647	1.19398	0.182737	0.970426	102	461337
O22 venous complications in pregnancy	1.41624	0.819396	2.29651	0.182801	0.970426	126	461313
Q89 other congenital malformations, not elsewhere classified	0.769446	0.51138	1.11018	0.183374	0.970426	356	461083
A09 diarrhoea and gastro-enteritis of presumed infectious origin	1.03148	0.985107	1.0795	0.184196	0.970426	20991	440448
N15 other renal tubulo-interstitial diseases	0.692391	0.383606	1.14784	0.185224	0.970426	196	461243
L73 other follicular disorders	1.07541	0.96411	1.19598	0.185915	0.970426	3527	457912
I79 disorders of arteries, arterioles and capillaries in diseases classified elsewhere	0.649945	0.319804	1.17168	0.188568	0.970426	147	461292
L10 pemphigus	0.509033	0.154939	1.22807	0.189127	0.970426	74	461365
Q33 congenital malformations of lung	1.56755	0.752941	2.93324	0.190202	0.970426	67	461372
E83 disorders of mineral metabolism	0.948681	0.876007	1.02572	0.190502	0.970426	7334	454105
J45 asthma	0.981692	0.95473	1.00927	0.19226	0.970426	65567	395872
K04 diseases of pulp and periapical tissues	1.05066	0.974646	1.131	0.192892	0.970426	7538	453901
L05 pilonidal cyst	0.887154	0.737246	1.05812	0.193582	0.970426	1459	459980
E53 deficiency of other b group vitamins	0.928317	0.828023	1.03724	0.195425	0.970426	3638	457801
N02 recurrent and persistent haematuria	0.885915	0.733503	1.06017	0.196981	0.970426	1404	460035
O26 maternal care for other conditions predominantly related to pregnancy	1.09594	0.951175	1.25699	0.197464	0.970426	2166	459273
N91 absent, scanty and rare menstruation	1.09268	0.952413	1.24782	0.19822	0.970426	2221	459218
M41 scoliosis	0.930234	0.831683	1.03711	0.19891	0.970426	3746	457693
K26 duodenal ulcer	1.04658	0.975746	1.12121	0.198969	0.970426	8901	452538
B34 viral infection of unspecified site	1.04148	0.978325	1.10764	0.199323	0.970426	11058	450381
I24 other acute ischaemic heart diseases	0.934108	0.840242	1.03548	0.200812	0.970426	4207	457232
H50 other strabismus	1.08687	0.953662	1.2334	0.204062	0.970426	2446	458993
O46 antepartum haemorrhage, not elsewhere classified	0.844712	0.644844	1.08662	0.204131	0.970426	736	460703
B05 measles	0.953667	0.88526	1.02591	0.207194	0.970426	8349	453090
F80 specific developmental disorders of speech and language	1.25991	0.864664	1.77718	0.207257	0.970426	278	461161
O70 perineal laceration during delivery	0.942919	0.859614	1.03258	0.208791	0.970426	6208	455231
M32 systemic lupus erythematosus	1.14432	0.921543	1.40486	0.209592	0.970426	871	460568
G01 meningitis in bacterial diseases classified elsewhere	1.61775	0.705805	3.24486	0.21018	0.970426	53	461386
N60 benign mammary dysplasia	0.960566	0.901445	1.02257	0.210906	0.970426	11668	449771
N76 other inflammation of vagina and vulva	0.939192	0.850011	1.03511	0.211843	0.970426	4713	456726
G71 primary disorders of muscles	1.25241	0.86464	1.75767	0.212221	0.970426	289	461150
L12 pemphigoid	0.731017	0.42917	1.16148	0.214443	0.970426	225	461214
D51 vitamin b12 deficiency anaemia	0.928006	0.822889	1.04264	0.215762	0.970426	3300	458139
O04 medical abortion	0.931572	0.831189	1.04066	0.216211	0.970426	3669	457770
I97 postprocedural disorders of circulatory system, not elsewhere classified	0.783698	0.520714	1.13114	0.21635	0.970426	350	461089
F40 phobic anxiety disorders	0.932092	0.832153	1.04057	0.217305	0.970426	3647	457792
K45 other abdominal hernia	0.744946	0.45106	1.15614	0.217501	0.970426	250	461189
O02 other abnormal products of conception	1.09371	0.946034	1.25801	0.217746	0.970426	2024	459415
B18 chronic viral hepatitis	0.840249	0.629932	1.09744	0.218142	0.970426	634	460805
H57 other disorders of eye and adnexa	1.04837	0.971517	1.12966	0.219506	0.970426	7355	454084
G45 transient cerebral ischaemic attacks and related syndromes	1.04403	0.974046	1.11772	0.219566	0.970426	9038	452401
M80 osteoporosis with pathological fracture	1.09178	0.946202	1.25336	0.220596	0.970426	2040	459399
L57 skin changes due to chronic exposure to nonionising radiation	0.970363	0.924356	1.01809	0.222063	0.970426	19947	441492
B02 zoster [herpes zoster]	1.03348	0.979598	1.08957	0.224962	0.970426	15334	446105
L92 granulomatous disorders of skin and subcutaneous tissue	0.905292	0.767949	1.05975	0.225568	0.970426	1793	459646
B06 rubella [german measles]	1.07088	0.956014	1.19569	0.229988	0.970426	3266	458173
H06 disorders of lachrymal system and orbit in diseases classified elsewhere	1.29944	0.826023	1.95261	0.230564	0.970426	191	461248
G82 paraplegia and tetraplegia	1.18494	0.887224	1.55142	0.23302	0.970426	482	460957
N82 fistulae involving female genital tract	0.780098	0.505424	1.1488	0.23377	0.970426	316	461123
K91 postprocedural disorders of digestive system, not elsewhere classified	1.07217	0.953723	1.20118	0.236238	0.970426	3073	458366
Q68 other congenital musculoskeletal deformities	1.40561	0.766218	2.38554	0.23627	0.970426	104	461335
O08 complications following abortion and ectopic and molar pregnancy	0.543538	0.165182	1.31522	0.236807	0.970426	70	461369
I08 multiple valve diseases	0.949607	0.870782	1.0336	0.236944	0.970426	6195	455244
K50 crohn's disease [regional enteritis]	0.928624	0.819442	1.0481	0.238039	0.970426	3018	458421
H34 retinal vascular occlusions	1.0849	0.945016	1.23959	0.238901	0.970426	2196	459243
M88 paget's disease of bone [osteitis deformans]	1.18798	0.881958	1.56698	0.239113	0.970426	454	460985
N83 noninflammatory disorders of ovary, fallopian tube and broad ligament	0.963797	0.905981	1.02436	0.239153	0.970426	12265	449174
A03 shigellosis	1.29114	0.820932	1.93958	0.241888	0.970426	192	461247
J90 pleural effusion, not elsewhere classified	1.03464	0.976884	1.09494	0.241978	0.970426	13348	448091
M67 other disorders of synovium and tendon	1.03739	0.97484	1.1029	0.243625	0.970426	11190	450249
O68 labour and delivery complicated by foetal stress [distress]	0.934101	0.83168	1.04605	0.243781	0.970426	3758	457681
N31 neuromuscular dysfunction of bladder, not elsewhere classified	0.942566	0.852107	1.0399	0.244204	0.970426	4571	456868
O69 labour and delivery complicated by umbilical cord complications	1.15027	0.901649	1.44715	0.24544	0.970426	706	460733
L24 irritant contact dermatitis	1.13339	0.911879	1.39257	0.245805	0.970426	868	460571
J02 acute pharyngitis	0.973498	0.930077	1.01844	0.24599	0.970426	22286	439153
L94 other localised connective tissue disorders	1.16374	0.892276	1.49238	0.247049	0.970426	575	460864
N39 other disorders of urinary system	1.0188	0.987046	1.05136	0.247499	0.970426	48685	412754
L21 seborrhoeic dermatitis	0.960451	0.895594	1.02873	0.253635	0.98382	9400	452039
P95 foetal death of unspecified cause	0.674536	0.317948	1.25267	0.254683	0.98382	130	461309
L56 other acute skin changes due to ultraviolet radiation	0.849613	0.633625	1.11453	0.256939	0.98382	620	460819
N73 other female pelvic inflammatory diseases	0.94439	0.854033	1.04164	0.258611	0.98382	4645	456794
E26 hyperaldosteronism	1.30195	0.799897	2.01143	0.259527	0.98382	163	461276
Q39 congenital malformations of oesophagus	1.2458	0.833535	1.79457	0.25953	0.98382	247	461192
G97 postprocedural disorders of nervous system, not elsewhere classified	1.20534	0.857464	1.64904	0.261685	0.98382	349	461090
M17 gonarthrosis [arthrosis of knee]	1.01969	0.985266	1.05505	0.264076	0.98382	40274	421165
L82 seborrhoeic keratosis	0.977769	0.939752	1.01696	0.264362	0.98382	30051	431388
N00 acute nephritic syndrome	0.780641	0.49059	1.17755	0.265207	0.98382	278	461161
O01 hydatidiform mole	1.26312	0.818495	1.86832	0.265244	0.98382	211	461228
M08 juvenile arthritis	1.41137	0.72978	2.49239	0.267136	0.98382	89	461350
I21 acute myocardial infarction	0.973319	0.927639	1.02072	0.267515	0.98382	20751	440688
D50 iron deficiency anaemia	1.02397	0.981701	1.06762	0.268398	0.98382	25468	435971
I61 intracerebral haemorrhage	1.08518	0.93607	1.25121	0.269225	0.98382	1926	459513
Q10 congenital malformations of eyelid, lachrymal apparatus and orbit	0.696438	0.342326	1.2575	0.27061	0.98382	139	461300
E22 hyperfunction of pituitary gland	1.1203	0.910234	1.36434	0.270755	0.98382	960	460479
F60 specific personality disorders	0.866051	0.662153	1.11211	0.276109	0.984799	720	460719
Q22 congenital malformations of pulmonary and tricuspid valves	0.524292	0.127616	1.42303	0.276882	0.984799	55	461384
K74 fibrosis and cirrhosis of liver	1.07553	0.941045	1.22375	0.277005	0.984799	2372	459067
G04 encephalitis, myelitis and encephalomyelitis	1.13254	0.898648	1.40886	0.277286	0.984799	770	460669
E04 other non-toxic goitre	0.948076	0.85961	1.04309	0.279854	0.984799	4826	456613
O41 other disorders of amniotic fluid and membranes	0.79465	0.50934	1.18097	0.281846	0.984799	298	461141
M31 other necrotising vasculopathies	1.08721	0.930077	1.2632	0.28406	0.984799	1726	459713
J38 diseases of vocal cords and larynx, not elsewhere classified	0.9386	0.834323	1.05213	0.284067	0.984799	3386	458053
P96 other conditions originating in the perinatal period	0.749799	0.423984	1.22551	0.284121	0.984799	196	461243
M43 other deforming dorsopathies	0.95362	0.873099	1.03949	0.285801	0.984799	5912	455527
E61 deficiency of other nutrient elements	0.898895	0.734693	1.08834	0.287186	0.984799	1214	460225
I65 occlusion and stenosis of precerebral arteries, not resulting in cerebral infarction	0.9276	0.804991	1.06338	0.2897	0.984799	2380	459059
E27 other disorders of adrenal gland	1.09825	0.91919	1.30192	0.29092	0.984799	1319	460120
M92 other juvenile osteochondrosis	0.86295	0.648798	1.12427	0.292345	0.984799	646	460793
K22 other diseases of oesophagus	1.02553	0.978261	1.07452	0.29235	0.984799	20167	441272
O42 premature rupture of membranes	1.10349	0.914542	1.32066	0.293111	0.984799	1221	460218
A40 streptococcal septicaemia	1.13439	0.88939	1.42627	0.29463	0.984799	697	460742
M53 other dorsopathies, not elsewhere classified	1.04564	0.960967	1.13574	0.295054	0.984799	6004	455435
B80 enterobiasis	0.870868	0.665761	1.11845	0.295286	0.984799	712	460727
H92 otalgia and effusion of ear	1.02885	0.974912	1.085	0.297407	0.984799	15126	446313
K13 other diseases of lip and oral mucosa	1.04172	0.963844	1.12419	0.297716	0.984799	7098	454341
O45 premature separation of placenta [abruptio placentae]	0.540553	0.131457	1.46984	0.300792	0.984799	54	461385
E28 ovarian dysfunction	0.925053	0.79475	1.07044	0.30487	0.984799	2081	459358
F70 mild mental retardation	1.47681	0.64661	2.94486	0.306841	0.984799	57	461382
E85 amyloidosis	1.17519	0.849913	1.5852	0.308855	0.984799	391	461048
G62 other polyneuropathies	0.949105	0.856953	1.04835	0.309637	0.984799	4443	456996
L60 nail disorders	1.03325	0.969541	1.10005	0.309853	0.984799	10702	450737
J00 acute nasopharyngitis [common cold]	1.04764	0.956596	1.14497	0.31003	0.984799	5176	456263
N28 other disorders of kidney and ureter, not elsewhere classified	0.963319	0.89561	1.03476	0.310363	0.984799	8627	452812
I26 pulmonary embolism	0.96676	0.905094	1.0315	0.310707	0.984799	10555	450884
K44 diaphragmatic hernia	0.984116	0.954004	1.01498	0.31103	0.984799	51583	409856
K35 acute appendicitis	1.04931	0.954619	1.15079	0.312627	0.984799	4777	456662
M82 osteoporosis in diseases classified elsewhere	0.747828	0.403889	1.26409	0.314124	0.984799	171	461268
O43 placental disorders	0.799059	0.501236	1.20821	0.315224	0.984799	269	461170
F42 obsessive-compulsive disorder	1.11662	0.894211	1.37765	0.316526	0.984799	840	460599
J86 pyothorax	1.12953	0.882789	1.42409	0.317342	0.984799	685	460754
D76 certain diseases involving lymphoreticular tissue and reticulohistiocytic system	0.707648	0.33313	1.3168	0.31826	0.984799	122	461317
M10 gout	0.974284	0.925214	1.02533	0.320213	0.984799	17804	443635
J18 pneumonia, organism unspecified	1.01954	0.981152	1.0591	0.320921	0.984799	31647	429792
J64 unspecified pneumoconiosis	0.554348	0.134732	1.5094	0.321407	0.984799	52	461387
N23 unspecified renal colic	1.04624	0.955716	1.14299	0.32196	0.984799	5213	456226
G44 other headache syndromes	1.04552	0.956365	1.14071	0.322087	0.984799	5376	456063
J42 unspecified chronic bronchitis	0.873985	0.66196	1.13153	0.32383	0.984799	668	460771
A35 other tetanus	0.696388	0.311849	1.33876	0.323835	0.984799	114	461325
G06 intracranial and intraspinal abscess and granuloma	0.820325	0.540333	1.19274	0.32492	0.984799	322	461117
H83 other diseases of inner ear	1.03133	0.969347	1.09623	0.325568	0.984799	11327	450112
L23 allergic contact dermatitis	0.890337	0.698811	1.11748	0.33141	0.984799	860	460579
M77 other enthesopathies	1.01907	0.980543	1.05875	0.334589	0.984799	30697	430742
O40 polyhydramnios	0.728481	0.3576	1.31793	0.335931	0.984799	136	461303
N13 obstructive and reflux uropathy	0.959049	0.879603	1.04368	0.337817	0.984799	6135	455304
O61 failed induction of labour	1.25071	0.76914	1.92963	0.337902	0.984799	175	461264
I50 heart failure	0.973584	0.920864	1.02857	0.342721	0.984799	15168	446271
E05 thyrotoxicosis [hyperthyroidism]	1.03737	0.960811	1.1184	0.343561	0.984799	7366	454073
J81 pulmonary oedema	0.906434	0.734888	1.10549	0.345127	0.984799	1121	460318
F11 mental and behavioural disorders due to use of opioids	1.19635	0.806801	1.7113	0.348325	0.984799	269	461170
N97 female infertility	0.948443	0.847158	1.05843	0.351243	0.984799	3684	457755
E55 vitamin d deficiency	1.04791	0.948415	1.15495	0.351725	0.984799	4276	457163
Q15 other congenital malformations of eye	0.574391	0.139485	1.56685	0.351926	0.984799	50	461389
G25 other extrapyramidal and movement disorders	0.95632	0.869388	1.0495	0.352295	0.984799	5062	456377
N05 unspecified nephritic syndrome	1.1167	0.8785	1.39972	0.352308	0.984799	726	460713
I60 subarachnoid haemorrhage	1.07511	0.919922	1.24886	0.35276	0.984799	1749	459690
Q25 congenital malformations of great arteries	0.805023	0.49343	1.23868	0.353047	0.984799	243	461196
G08 intracranial and intraspinal phlebitis and thrombophlebitis	0.71131	0.318117	1.37029	0.35409	0.984799	108	461331
Q43 other congenital malformations of intestine	0.865294	0.628529	1.16096	0.35411	0.984799	515	460924
J92 pleural plaque	0.936537	0.813066	1.07333	0.354453	0.984799	2393	459046
N41 inflammatory diseases of prostate	0.952993	0.859291	1.05408	0.355477	0.984799	4354	457085
F51 nonorganic sleep disorders	0.869584	0.638273	1.1565	0.355605	0.984799	544	460895
I30 acute pericarditis	0.878654	0.660468	1.14501	0.355802	0.984799	635	460804
G81 hemiplegia	0.948577	0.846533	1.05938	0.356044	0.984799	3603	457836
M14 arthropathies in other diseases classified elsewhere	1.19888	0.796791	1.73609	0.35943	0.984799	245	461194
F79 unspecified mental retardation	1.27727	0.728358	2.09001	0.359538	0.984799	130	461309
J31 chronic rhinitis, nasopharyngitis and pharyngitis	1.03839	0.956812	1.12503	0.361796	0.984799	6445	454994
Q53 undescended testicle	1.13288	0.857251	1.46949	0.363303	0.984799	537	460902
M35 other systemic involvement of connective tissue	1.03871	0.956195	1.12643	0.363461	0.984799	6330	455109
F14 mental and behavioural disorders due to use of cocaine	1.38378	0.639772	2.64945	0.364434	0.984799	68	461371
M25 other joint disorders, not elsewhere classified	0.988459	0.963861	1.01357	0.365555	0.984799	83568	377871
L64 androgenic alopecia	0.742311	0.36412	1.34456	0.366078	0.984799	127	461312
M94 other disorders of cartilage	1.06003	0.931622	1.20109	0.368191	0.984799	2558	458881
A56 other sexually transmitted chlamydial diseases	0.660096	0.231241	1.47955	0.370166	0.984799	74	461365
G10 huntington's disease	0.586406	0.142385	1.60005	0.370257	0.984799	50	461389
M18 arthrosis of first carpometacarpal joint	0.941477	0.822748	1.07232	0.372012	0.984799	2571	458868
N48 other disorders of penis	1.03747	0.955944	1.12412	0.373519	0.984799	6573	454866
K52 other non-infective gastro-enteritis and colitis	1.01885	0.977423	1.06161	0.375593	0.984799	26361	435078
B88 other infestations	1.22889	0.756633	1.89307	0.375854	0.984799	175	461264
N99 postprocedural disorders of genito-urinary system, not elsewhere classified	1.07184	0.916277	1.24614	0.376164	0.984799	1728	459711
D65 disseminated intravascular coagulation [defibrination syndrome]	0.687545	0.267154	1.44819	0.376486	0.984799	85	461354
M49 spondylopathies in diseases classified elsewhere	1.16949	0.812691	1.63154	0.377081	0.984799	314	461125
I33 acute and subacute endocarditis	0.873697	0.639038	1.16549	0.377354	0.984799	531	460908
N88 other noninflammatory disorders of cervix uteri	0.945665	0.83356	1.0685	0.377613	0.984799	2933	458506
F84 pervasive developmental disorders	0.818007	0.507604	1.24686	0.378464	0.984799	252	461187
I63 cerebral infarction	0.967184	0.897156	1.04121	0.379672	0.984799	8157	453282
Q55 other congenital malformations of male genital organs	0.759866	0.386741	1.34065	0.381902	0.984799	142	461297
B27 infectious mononucleosis	0.948535	0.84091	1.06595	0.382276	0.984799	3187	458252
M22 disorders of patella	1.05303	0.935768	1.18084	0.38371	0.984799	3069	458370
K61 abscess of anal and rectal regions	1.05431	0.934177	1.18552	0.384079	0.984799	2924	458515
K11 diseases of salivary glands	1.05073	0.937883	1.17333	0.386295	0.984799	3313	458126
O99 other maternal diseases classifiable elsewhere but complicating pregnancy, childbirth and the puerperium	1.06343	0.922961	1.21963	0.386876	0.984799	2222	459217
H58 other disorders of eye and adnexa in diseases classified elsewhere	1.21635	0.757893	1.85598	0.388998	0.984799	184	461255
Q24 other congenital malformations of heart	1.1479	0.82731	1.55274	0.3893	0.984799	389	461050
E03 other hypothyroidism	1.01622	0.979484	1.05404	0.389827	0.984799	35173	426266
K38 other diseases of appendix	0.875956	0.638484	1.1719	0.391511	0.984799	519	460920
G02 meningitis in other infectious and parasitic diseases classified elsewhere	1.31857	0.661936	2.37537	0.391541	0.984799	87	461352
J60 coalworker's pneumoconiosis	1.38411	0.607448	2.74939	0.392311	0.984799	60	461379
A15 respiratory tuberculosis, bacteriologically and histologically confirmed	0.941573	0.817954	1.07837	0.392987	0.984799	2379	459060
E10 insulin-dependent diabetes mellitus	1.04346	0.945008	1.14931	0.394106	0.984799	4363	457076
B83 other helminthiases	1.33469	0.644935	2.47434	0.394854	0.984799	77	461362
F31 bipolar affective disorder	0.934356	0.795582	1.09006	0.397719	0.987197	1832	459607
Q52 other congenital malformations of female genitalia	1.2107	0.754392	1.84728	0.400331	0.987197	185	461254
O21 excessive vomiting in pregnancy	0.846904	0.561678	1.22521	0.401823	0.987197	330	461109
F03 unspecified dementia	0.951237	0.844682	1.06742	0.402255	0.987197	3302	458137
L91 hypertrophic disorders of skin	1.04076	0.946483	1.14184	0.403833	0.987197	4776	456663
M90 osteopathies in diseases classified elsewhere	0.902484	0.703439	1.13972	0.403861	0.987197	801	460638
O65 obstructed labour due to maternal pelvic abnormality	1.40259	0.577373	2.91215	0.405229	0.987197	53	461386
L20 atopic dermatitis	0.975165	0.918668	1.03422	0.405323	0.987197	12800	448639
A36 diphtheria	1.24627	0.710945	2.03817	0.409392	0.987197	132	461307
N84 polyp of female genital tract	1.02178	0.970384	1.07525	0.410452	0.987197	17155	444284
K70 alcoholic liver disease	1.06294	0.916374	1.22615	0.411078	0.987197	1967	459472
N42 other disorders of prostate	0.951577	0.843152	1.07001	0.414027	0.987197	3193	458246
J96 respiratory failure, not elsewhere classified	1.03402	0.953295	1.11974	0.415032	0.987197	6594	454845
I06 rheumatic aortic valve diseases	0.741183	0.331245	1.42944	0.415803	0.987197	105	461334
M54 dorsalgia	0.989044	0.962891	1.01577	0.419246	0.987197	71649	389790
I00 rheumatic fever without mention of heart involvement	1.06915	0.905778	1.25337	0.419358	0.987197	1550	459889
H68 eustachian salpingitis and obstruction	1.05552	0.923596	1.20089	0.419629	0.987197	2384	459055
F41 other anxiety disorders	1.01643	0.976676	1.05743	0.42116	0.987197	28662	432777
G51 facial nerve disorders	1.0471	0.933866	1.17018	0.423719	0.987197	3270	458169
F33 recurrent depressive disorder	1.04532	0.93629	1.16348	0.423726	0.987197	3527	457912
D68 other coagulation defects	1.05554	0.921852	1.20306	0.425902	0.987197	2317	459122
D53 other nutritional anaemias	0.82622	0.499408	1.2853	0.425996	0.987197	227	461212
Q50 congenital malformations of ovaries, fallopian tubes and broad ligaments	0.846849	0.547906	1.24939	0.427243	0.987197	291	461148
I66 occlusion and stenosis of cerebral arteries, not resulting in cerebral infarction	1.19716	0.746723	1.8241	0.427385	0.987197	192	461247
N34 urethritis and urethral syndrome	0.91975	0.743126	1.12524	0.428804	0.987197	1062	460377
B25 cytomegaloviral disease	0.8353	0.518081	1.27406	0.430675	0.987197	245	461194
I70 atherosclerosis	1.04709	0.932119	1.17228	0.431183	0.987197	3193	458246
K03 other diseases of hard tissues of teeth	0.796239	0.429274	1.34939	0.431678	0.987197	157	461282
K00 disorders of tooth development and eruption	0.845509	0.541987	1.25649	0.431944	0.987197	281	461158
Q80 congenital ichthyosis	1.25082	0.684172	2.1123	0.432894	0.987197	115	461324
M47 spondylosis	1.01539	0.977083	1.05485	0.434425	0.987197	31491	429948
I22 subsequent myocardial infarction	0.911261	0.7161	1.14265	0.435029	0.987197	855	460584
D73 diseases of spleen	0.924105	0.752926	1.1221	0.437613	0.987197	1148	460291
H93 other disorders of ear, not elsewhere classified	0.977578	0.922402	1.03519	0.440903	0.987197	13478	447961
O33 maternal care for known or suspected disproportion	0.721229	0.279632	1.52473	0.44201	0.987197	80	461359
B26 mumps	0.965019	0.880173	1.05575	0.442749	0.987197	5402	456037
G30 alzheimer's disease	1.05025	0.924761	1.18799	0.44275	0.987197	2668	458771
B99 other and unspecified infectious diseases	1.08424	0.87666	1.3261	0.443193	0.987197	941	460498
H71 cholesteatoma of middle ear	1.09902	0.856417	1.38905	0.443414	0.987197	687	460752
Q51 congenital malformations of uterus and cervix	1.14296	0.798457	1.58742	0.444594	0.987197	328	461111
L01 impetigo	1.06871	0.896363	1.2644	0.448577	0.987197	1394	460045
L13 other bullous disorders	0.789747	0.401665	1.39487	0.452952	0.987197	137	461302
I51 complications and ill-defined descriptions of heart disease	0.978966	0.925566	1.03467	0.454516	0.987197	14757	446682
I23 certain current complications following acute myocardial infarction	1.26907	0.637904	2.28174	0.459223	0.987197	90	461349
M75 shoulder lesions	0.985646	0.948386	1.02402	0.460112	0.987197	31570	429869
L59 other disorders of skin and subcutaneous tissue related to radiation	0.709736	0.248277	1.59502	0.46044	0.987197	69	461370
B08 other viral infections characterised by skin and mucous membrane lesions, not elsewhere classified	1.07899	0.876126	1.31464	0.462282	0.987197	984	460455
I47 paroxysmal tachycardia	1.0291	0.952451	1.11025	0.463233	0.987197	7248	454191
L74 eccrine sweat disorders	1.07613	0.879741	1.30318	0.463789	0.987197	1050	460389
M95 other acquired deformities of musculoskeletal system and connective tissue	1.05397	0.91327	1.21008	0.463807	0.987197	2091	459348
M16 coxarthrosis [arthrosis of hip]	0.983801	0.941438	1.02761	0.464793	0.987197	24251	437188
I40 acute myocarditis	0.750517	0.315086	1.508	0.465669	0.987197	92	461347
K66 other disorders of peritoneum	1.02856	0.952716	1.10881	0.466799	0.987197	7420	454019
J11 influenza, virus not identified	1.02451	0.959076	1.09321	0.468404	0.987197	10039	451400
N32 other disorders of bladder	0.981999	0.934245	1.03158	0.472465	0.987197	18625	442814
Q61 cystic kidney disease	1.07907	0.871501	1.32113	0.472857	0.987197	931	460508
K12 stomatitis and related lesions	1.03809	0.93544	1.14884	0.47569	0.987197	3986	457453
F53 mental and behavioural disorders associated with the puerperium, not elsewhere classified	1.06991	0.884165	1.28309	0.476499	0.987197	1180	460259
H59 postprocedural disorders of eye and adnexa, not elsewhere classified	0.892657	0.643055	1.20635	0.478143	0.987197	473	460966
E23 hypofunction and other disorders of pituitary gland	1.07205	0.879657	1.29389	0.479288	0.987197	1096	460343
B35 dermatophytosis	0.98604	0.948202	1.02503	0.479345	0.987197	30509	430930
K01 embedded and impacted teeth	1.04703	0.919699	1.18697	0.47987	0.987197	2552	458887
E86 volume depletion	0.974419	0.906104	1.0465	0.480638	0.987197	8632	452807
B59 pneumocystosis	0.808856	0.424388	1.39762	0.481463	0.987197	147	461292
D52 folate deficiency anaemia	0.914343	0.706076	1.16415	0.481948	0.987197	745	460694
M61 calcification and ossification of muscle	0.742159	0.287749	1.56914	0.483001	0.987197	78	461361
Q14 congenital malformations of posterior segment of eye	0.860831	0.55152	1.28014	0.483434	0.987197	274	461165
F13 mental and behavioural disorders due to use of sedatives or hypnotics	1.14772	0.763655	1.65958	0.484913	0.987197	257	461182
M13 other arthritis	1.01272	0.977262	1.04918	0.48534	0.987197	37356	424083
L98 other disorders of skin and subcutaneous tissue, not elsewhere classified	1.01154	0.979266	1.04464	0.486562	0.987197	45433	416006
G64 other disorders of peripheral nervous system	0.859206	0.545019	1.28771	0.486998	0.987197	265	461174
I13 hypertensive heart and renal disease	1.21876	0.66699	2.05658	0.487647	0.987197	117	461322
H20 iridocyclitis	0.954625	0.835193	1.08613	0.488204	0.987197	2585	458854
I85 oesophageal varices	1.07116	0.876588	1.29593	0.490221	0.987197	1074	460365
J33 nasal polyp	0.97297	0.899007	1.05135	0.49254	0.987197	7285	454154
Q54 hypospadias	1.147	0.757327	1.66904	0.494617	0.987197	249	461190
B17 other acute viral hepatitis	1.13893	0.768457	1.62816	0.495503	0.987197	275	461164
G14 postpolio syndrome	0.729457	0.254871	1.64293	0.497809	0.987197	66	461373
A59 trichomoniasis	0.749655	0.290606	1.5854	0.497976	0.987197	78	461361
Q45 other congenital malformations of digestive system	1.27156	0.589731	2.42262	0.499933	0.987197	73	461366
N93 other abnormal uterine and vaginal bleeding	0.977287	0.913614	1.04426	0.500382	0.987197	10246	451193
M60 myositis	0.901492	0.656868	1.20657	0.502787	0.987197	507	460932
O34 maternal care for known or suspected abnormality of pelvic organs	1.05436	0.89934	1.22882	0.505979	0.987197	1760	459679
M00 pyogenic arthritis	0.924433	0.72644	1.15919	0.509248	0.987197	838	460601
G56 mononeuropathies of upper limb	1.01492	0.970994	1.06036	0.509496	0.987197	23024	438415
M91 juvenile osteochondrosis of hip and pelvis	1.16075	0.724285	1.76774	0.510467	0.987197	195	461244
H28 cataract and other disorders of lens in diseases classified elsewhere	1.28182	0.564	2.53544	0.511623	0.987197	64	461375
Q64 other congenital malformations of urinary system	1.16854	0.711374	1.81482	0.512157	0.987197	176	461263
M89 other disorders of bone	0.969393	0.882298	1.06268	0.512323	0.987197	5121	456318
E87 other disorders of fluid, electrolyte and acid-base balance	0.984016	0.937336	1.03245	0.513389	0.987197	19699	441740
G93 other disorders of brain	1.03129	0.938838	1.13033	0.51513	0.987197	4904	456535
O66 other obstructed labour	0.891021	0.61774	1.24376	0.516789	0.987197	391	461048
O85 puerperal sepsis	1.25949	0.584259	2.39862	0.516941	0.987197	74	461365
J34 other disorders of nose and nasal sinuses	1.0172	0.965712	1.07073	0.517212	0.987197	16460	444979
N30 cystitis	1.01689	0.966086	1.0697	0.519319	0.987197	17158	444281
L68 hypertrichosis	1.10001	0.812448	1.45695	0.521456	0.987197	466	460973
K60 fissure and fistula of anal and rectal regions	0.972723	0.892808	1.0578	0.522563	0.987197	6177	455262
L44 other papulosquamous disorders	1.27284	0.560536	2.51419	0.523032	0.987197	65	461374
L11 other acantholytic disorders	1.2067	0.644814	2.07182	0.524594	0.987197	111	461328
L72 follicular cysts of skin and subcutaneous tissue	0.982365	0.929577	1.03737	0.524931	0.987197	14932	446507
I09 other rheumatic heart diseases	1.20622	0.644497	2.07127	0.52555	0.987197	111	461328
N98 complications associated with artificial fertilisation	1.29228	0.533452	2.67076	0.526287	0.987197	56	461383
F07 personality and behavioural disorders due to brain disease, damage and dysfunction	1.14673	0.730993	1.71676	0.527714	0.987197	213	461226
J91 pleural effusion in conditions classified elsewhere	0.905973	0.657737	1.2163	0.527942	0.987197	501	460938
E51 thiamine deficiency	0.721269	0.218	1.76421	0.52926	0.987197	55	461384
J22 unspecified acute lower respiratory infection	1.00931	0.98049	1.03881	0.52953	0.987197	59046	402393
M76 enthesopathies of lower limb, excluding foot	0.975898	0.903542	1.05246	0.530692	0.987197	7599	453840
F48 other neurotic disorders	0.892163	0.612182	1.25545	0.532096	0.987197	366	461073
Q31 congenital malformations of larynx	0.747918	0.261343	1.68429	0.532429	0.987197	66	461373
E74 other disorders of carbohydrate metabolism	1.10602	0.794351	1.50026	0.533456	0.987197	391	461048
J69 pneumonitis due to solids and liquids	0.959897	0.841847	1.08969	0.533914	0.987197	2696	458743
O47 false labour	0.939793	0.768578	1.13798	0.534748	0.987197	1208	460231
G23 other degenerative diseases of basal ganglia	0.876332	0.561357	1.30349	0.537226	0.987197	271	461168
I72 other aneurysm	0.944193	0.783092	1.12831	0.537332	0.987197	1353	460086
N85 other noninflammatory disorders of uterus, except cervix	1.02369	0.949227	1.10246	0.53961	0.987197	7745	453694
J17 pneumonia in diseases classified elsewhere	0.887444	0.593054	1.27601	0.539763	0.987197	324	461115
D80 immunodeficiency with predominantly antibody defects	0.898598	0.626891	1.24747	0.541258	0.987197	393	461046
F23 acute and transient psychotic disorders	0.875292	0.55501	1.31248	0.542202	0.987197	260	461179
N16 renal tubulo-interstitial disorders in diseases classified elsewhere	0.72872	0.219999	1.78641	0.542924	0.987197	53	461386
J16 pneumonia due to other infectious organisms, not elsewhere classified	0.787566	0.330281	1.58531	0.544551	0.987197	88	461351
N86 erosion and ectropion of cervix uteri	1.04688	0.899978	1.21084	0.544761	0.987197	1907	459532
G46 vascular syndromes of brain in cerebrovascular diseases	1.13126	0.741094	1.65656	0.54621	0.987197	241	461198
L02 cutaneous abscess, furuncle and carbuncle	0.981059	0.921151	1.04382	0.548739	0.987197	11378	450061
I36 nonrheumatic tricuspid valve disorders	0.905338	0.643979	1.2366	0.549118	0.987197	439	461000
M83 adult osteomalacia	1.19316	0.637544	2.04873	0.549839	0.987197	111	461328
Q23 congenital malformations of aortic and mitral valves	1.07899	0.831487	1.37716	0.554135	0.987197	633	460806
A38 scarlet fever	0.945224	0.780379	1.13419	0.554436	0.987197	1292	460147
L80 vitiligo	1.0618	0.864799	1.29014	0.556373	0.987197	1017	460422
I34 nonrheumatic mitral valve disorders	0.975113	0.895532	1.05982	0.557433	0.987197	6273	455166
B01 varicella [chickenpox]	0.981538	0.921679	1.04426	0.558512	0.987197	11487	449952
L40 psoriasis	0.983409	0.929233	1.03991	0.560015	0.987197	14173	447266
J21 acute bronchiolitis	0.851829	0.470344	1.41907	0.5662	0.987197	164	461275
M02 reactive arthropathies	1.12165	0.740941	1.63118	0.566981	0.987197	253	461186
H16 keratitis	0.952578	0.803053	1.12153	0.568292	0.987197	1614	459825
A31 infection due to other mycobacteria	1.16344	0.665024	1.89736	0.568762	0.987197	141	461298
E21 hyperparathyroidism and other disorders of parathyroid gland	0.960057	0.831954	1.1021	0.56965	0.987197	2237	459202
M30 polyarteritis nodosa and related conditions	0.865996	0.507036	1.38116	0.571139	0.987197	194	461245
B95 streptococcus and staphylococcus as the cause of diseases classified to other chapters	0.978186	0.905525	1.05508	0.571617	0.987197	7597	453842
B86 scabies	0.960303	0.832041	1.1025	0.572463	0.987197	2248	459191
N18 chronic renal failure	1.01285	0.968564	1.05869	0.573679	0.987197	23126	438313
I74 arterial embolism and thrombosis	1.04416	0.894996	1.21093	0.575096	0.987197	1833	459606
F69 unspecified disorder of adult personality and behaviour	1.15419	0.671366	1.85769	0.578317	0.987197	148	461291
A46 erysipelas	0.894121	0.58841	1.30157	0.57903	0.987197	304	461135
O36 maternal care for other known or suspected foetal problems	0.959662	0.826845	1.10802	0.581171	0.987197	2178	459261
K65 peritonitis	0.968251	0.861176	1.08481	0.583681	0.987197	3338	458101
N64 other disorders of breast	1.01676	0.957645	1.07861	0.583841	0.987197	12544	448895
Q62 congenital obstructive defects of renal pelvis and congenital malformations of ureter	1.14663	0.678411	1.82064	0.584661	0.987197	160	461279
O28 abnormal findings on antenatal screening of mother	1.16204	0.650353	1.92718	0.585192	0.987197	131	461308
M72 fibroblastic disorders	0.987704	0.944545	1.03235	0.585299	0.987197	23115	438324
Q79 congenital malformations of musculoskeletal system, not elsewhere classified	1.10935	0.749028	1.58444	0.585846	0.987197	283	461156
I64 stroke, not specified as haemorrhage or infarction	0.980204	0.911473	1.05273	0.586401	0.987197	8665	452774
K06 other disorders of gingiva and edentulous alveolar ridge	0.933063	0.720333	1.18838	0.58689	0.987197	726	460713
J20 acute bronchitis	0.974531	0.88681	1.06852	0.587351	0.987197	5142	456297
G03 meningitis due to other and unspecified causes	1.03809	0.903599	1.18682	0.590736	0.987197	2251	459188
O62 abnormalities of forces of labour	1.08048	0.806216	1.41911	0.590796	0.987197	512	460927
H01 other inflammation of eyelid	1.02514	0.93536	1.12116	0.591057	0.987197	5211	456228
L89 decubitus ulcer	0.971853	0.874091	1.07747	0.592541	0.987197	4046	457393
G72 other myopathies	0.910869	0.635388	1.26467	0.593868	0.987197	390	461049
A04 other bacterial intestinal infections	1.02076	0.945698	1.10016	0.594412	0.987197	7512	453927
O67 labour and delivery complicated by intrapartum haemorrhage, not elsewhere classified	0.838742	0.410442	1.52469	0.595467	0.987197	118	461321
G80 infantile cerebral palsy	0.890546	0.564563	1.33573	0.596007	0.987197	257	461182
D86 sarcoidosis	0.958149	0.81493	1.119	0.5969	0.987197	1773	459666
D75 other diseases of blood and blood-forming organs	0.962327	0.832341	1.10662	0.596958	0.987197	2192	459247
D70 agranulocytosis	1.02189	0.942162	1.10653	0.597512	0.987197	6609	454830
M05 seropositive rheumatoid arthritis	1.05163	0.868055	1.26237	0.597937	0.987197	1181	460258
A81 atypical virus infections of central nervous system	0.782239	0.272853	1.76731	0.598599	0.987197	62	461377
N21 calculus of lower urinary tract	0.955756	0.80258	1.12939	0.60329	0.987197	1526	459913
H19 disorders of sclera and cornea in diseases classified elsewhere	1.13069	0.688657	1.75488	0.604794	0.987197	180	461259
D57 sickle-cell disorders	0.784615	0.27264	1.78415	0.605132	0.987197	58	461381
F05 delirium, not induced by alcohol and other psychoactive substances	1.0243	0.934181	1.12076	0.605161	0.987197	5191	456248
G20 parkinson's disease	1.03	0.919292	1.1503	0.60519	0.987197	3372	458067
I10 essential primary hypertension	1.00578	0.983888	1.02812	0.607325	0.987197	141563	319876
F34 persistent mood [affective] disorders	1.05822	0.846936	1.30609	0.608151	0.987197	875	460564
G60 hereditary and idiopathic neuropathy	0.922072	0.666678	1.24239	0.608538	0.987197	474	460965
F19 mental and behavioural disorders due to multiple drug use and use of other psychoactive substances	0.89431	0.566922	1.34145	0.60951	0.987197	257	461182
O91 infections of breast associated with childbirth	1.09882	0.75133	1.55315	0.609824	0.987197	306	461133
B07 viral warts	0.986687	0.936593	1.03877	0.611854	0.987197	16693	444746
M33 dermatopolymyositis	1.11241	0.716424	1.65115	0.615469	0.987197	228	461211
J94 other pleural conditions	0.938514	0.72585	1.19348	0.616376	0.987197	733	460706
H49 paralytic strabismus	0.940312	0.732641	1.18804	0.617217	0.987197	773	460666
N26 unspecified contracted kidney	0.911579	0.621522	1.28966	0.617896	0.987197	350	461089
H10 conjunctivitis	0.98862	0.944484	1.03431	0.621408	0.987197	22011	439428
O14 gestational [pregnancy-induced] hypertension with significant proteinuria	1.07487	0.796553	1.41938	0.623452	0.987197	494	460945
H00 hordeolum and chalazion	1.01533	0.954995	1.07847	0.623754	0.987197	11742	449697
N63 unspecified lump in breast	0.986364	0.933133	1.04188	0.625362	0.987197	15080	446359
G70 myasthenia gravis and other myoneural disorders	1.07646	0.790587	1.43233	0.626213	0.987197	460	460979
J12 viral pneumonia, not elsewhere classified	1.04427	0.872604	1.23968	0.628384	0.987197	1346	460093
J06 acute upper respiratory infections of multiple and unspecified sites	1.00779	0.976289	1.04009	0.630758	0.987197	47488	413951
I44 atrioventricular and left bundle-branch block	0.984044	0.920858	1.05044	0.631981	0.987197	10371	451068
L84 corns and callosities	0.972908	0.867987	1.08688	0.63202	0.987197	3471	457968
F02 dementia in other diseases classified elsewhere	0.943133	0.733335	1.19383	0.637163	0.987197	759	460680
H53 visual disturbances	1.01461	0.954543	1.07746	0.638782	0.987197	11851	449588
I67 other cerebrovascular diseases	0.982671	0.912868	1.05639	0.638807	0.987197	8390	453049
G43 migraine	0.989626	0.947241	1.03345	0.638846	0.987197	24250	437189
H70 mastoiditis and related conditions	1.09668	0.730457	1.58362	0.638896	0.987197	270	461169
E73 lactose intolerance	0.925766	0.660886	1.26106	0.638939	0.987197	431	461008
H46 optic neuritis	0.930016	0.677408	1.2453	0.639639	0.987197	494	460945
M71 other bursopathies	1.02711	0.916442	1.14735	0.640688	0.987197	3349	458090
B85 pediculosis and phthiriasis	0.911561	0.604193	1.31984	0.640964	0.987197	303	461136
N29 other disorders of kidney and ureter in diseases classified elsewhere	1.22366	0.467352	2.65645	0.642954	0.987197	50	461389
H55 nystagmus and other irregular eye movements	0.938733	0.710489	1.2164	0.644242	0.987197	627	460812
O75 other complications of labour and delivery, not elsewhere classified	1.0522	0.841583	1.29993	0.646019	0.987197	893	460546
O13 gestational [pregnancy-induced] hypertension without significant proteinuria	1.05736	0.826487	1.33285	0.646871	0.987197	731	460708
M11 other crystal arthropathies	0.953507	0.772627	1.16363	0.648229	0.987197	1060	460379
L08 other local infections of skin and subcutaneous tissue	1.01291	0.958047	1.07011	0.649306	0.987197	14315	447124
L83 acanthosis nigricans	0.893928	0.53153	1.40967	0.650286	0.987197	198	461241
J10 influenza due to identified influenza virus	0.96093	0.80514	1.13774	0.651168	0.987197	1486	459953
J47 bronchiectasis	1.02035	0.933599	1.11297	0.653033	0.987197	5568	455871
L93 lupus erythematosus	1.07435	0.775118	1.45138	0.653217	0.987197	415	461024
O24 diabetes mellitus in pregnancy	1.05978	0.81504	1.35503	0.653813	0.987197	636	460803
A49 bacterial infection of unspecified site	1.03064	0.899495	1.17538	0.658206	0.987197	2358	459081
Q21 congenital malformations of cardiac septa	0.957186	0.783427	1.1576	0.660113	0.987197	1172	460267
D69 purpura and other haemorrhagic conditions	1.02115	0.929043	1.11986	0.660399	0.987197	4877	456562
B91 sequelae of poliomyelitis	1.10958	0.676003	1.72139	0.661074	0.987197	182	461257
L43 lichen planus	0.969804	0.843406	1.1096	0.661116	0.987197	2338	459101
I73 other peripheral vascular diseases	1.01339	0.953742	1.07579	0.665049	0.987197	12079	449360
H11 other disorders of conjunctiva	0.98373	0.912623	1.05887	0.665255	0.987197	7979	453460
B36 other superficial mycoses	0.980024	0.89321	1.07292	0.666044	0.987197	5206	456233
O86 other puerperal infections	0.911656	0.58319	1.35839	0.666672	0.987197	262	461177
M86 osteomyelitis	1.02948	0.89902	1.17341	0.668793	0.987197	2378	459061
K71 toxic liver disease	0.890792	0.502264	1.46193	0.669121	0.987197	169	461270
F81 specific developmental disorders of scholastic skills	1.07392	0.761992	1.47142	0.670117	0.987197	376	461063
F10 mental and behavioural disorders due to use of alcohol	1.01367	0.951763	1.07855	0.670459	0.987197	11369	450070
N95 menopausal and other perimenopausal disorders	1.00817	0.970961	1.04652	0.670543	0.987197	35477	425962
J40 bronchitis, not specified as acute or chronic	1.01504	0.946498	1.08722	0.67282	0.987197	8994	452445
F09 unspecified organic or symptomatic mental disorder	1.06523	0.782492	1.41704	0.675926	0.987197	466	460973
A39 meningococcal infection	1.13438	0.590674	1.98241	0.680411	0.987197	109	461330
Q60 renal agenesis and other reduction defects of kidney	1.07877	0.738002	1.52386	0.68088	0.987197	308	461131
E01 iodine-deficiency-related thyroid disorders and allied conditions	0.859379	0.382974	1.66509	0.682067	0.987197	93	461346
H18 other disorders of cornea	1.0226	0.916945	1.137	0.68373	0.987197	3664	457775
Q04 other congenital malformations of brain	1.15431	0.53712	2.18769	0.685208	0.987197	80	461359
B98 other specified infectious agents as the cause of diseases classified to other chapters	1.0216	0.919688	1.13163	0.686154	0.987197	3999	457440
H25 senile cataract	1.00888	0.966295	1.05292	0.686433	0.987197	25407	436032
I82 other venous embolism and thrombosis	0.96111	0.788673	1.15967	0.686449	0.987197	1192	460247
H66 suppurative and unspecified otitis media	0.986273	0.92089	1.05505	0.69028	0.987197	9565	451874
F44 dissociative [conversion] disorders	1.07504	0.73986	1.51103	0.690292	0.987197	319	461120
K90 intestinal malabsorption	0.980301	0.887623	1.07993	0.69077	0.987197	4578	456861
A80 acute poliomyelitis	0.937533	0.67221	1.27236	0.691148	0.987197	442	460997
K37 unspecified appendicitis	0.982571	0.899108	1.07163	0.694521	0.987197	5677	455762
J14 pneumonia due to haemophilus influenzae	1.08849	0.694734	1.62688	0.694758	0.987197	225	461214
B65 schistosomiasis [bilharziasis]	1.13394	0.571164	2.03231	0.695033	0.987197	96	461343
K42 umbilical hernia	0.985084	0.913105	1.0612	0.695076	0.987197	7822	453617
N35 urethral stricture	1.01801	0.929186	1.11299	0.698142	0.987197	5264	456175
H95 postprocedural disorders of ear and mastoid process, not elsewhere classified	0.897055	0.494848	1.49644	0.698163	0.987197	157	461282
O90 complications of the puerperium, not elsewhere classified	1.07771	0.722341	1.54881	0.699492	0.987197	282	461157
Q84 other congenital malformations of integument	1.12539	0.585533	1.96892	0.700019	0.987197	107	461332
K29 gastritis and duodenitis	0.994082	0.964424	1.02447	0.700061	0.987197	54160	407279
H27 other disorders of lens	1.05308	0.801547	1.35852	0.700314	0.987197	594	460845
N25 disorders resulting from impaired renal tubular function	1.09075	0.681426	1.65844	0.700456	0.987197	205	461234
F99 mental disorder, not otherwise specified	0.934824	0.65189	1.29845	0.700562	0.987197	382	461057
N04 nephrotic syndrome	0.935489	0.652356	1.29937	0.703572	0.987197	382	461057
M46 other inflammatory spondylopathies	1.01925	0.922252	1.12359	0.705038	0.987197	4371	457068
G55 nerve root and plexus compressions in diseases classified elsewhere	1.01444	0.941025	1.09203	0.705626	0.987197	7774	453665
H73 other disorders of tympanic membrane	1.0475	0.81668	1.32316	0.705744	0.987197	714	460725
K05 gingivitis and periodontal diseases	0.970973	0.829921	1.12887	0.70725	0.987197	1855	459584
K07 dentofacial anomalies [including malocclusion]	0.974868	0.85108	1.11141	0.70838	0.987197	2472	458967
H02 other disorders of eyelid	0.98868	0.93094	1.04906	0.708665	0.987197	12483	448956
N87 dysplasia of cervix uteri	1.01523	0.936935	1.09834	0.7093	0.987197	6902	454537
I46 cardiac arrest	1.02455	0.898909	1.16272	0.711661	0.987197	2566	458873
J05 acute obstructive laryngitis [croup] and epiglottitis	0.904881	0.509948	1.48613	0.712171	0.987197	165	461274
M12 other specific arthropathies	0.953261	0.731238	1.22099	0.713916	0.987197	680	460759
I98 other disorders of circulatory system in diseases classified elsewhere	1.05296	0.78983	1.37562	0.714902	0.987197	542	460897
L97 ulcer of lower limb, not elsewhere classified	1.02236	0.9061	1.1493	0.715321	0.987197	3007	458432
K08 other disorders of teeth and supporting structures	1.01825	0.922536	1.12112	0.716024	0.987197	4482	456957
N77 vulvovaginal ulceration and inflammation in diseases classified elsewhere	0.940622	0.665635	1.29067	0.716325	0.987197	413	461026
G98 other disorders of nervous system, not elsewhere classified	0.972952	0.835513	1.1263	0.71876	0.987197	1975	459464
E79 disorders of purine and pyrimidine metabolism	0.947391	0.694547	1.26182	0.722122	0.987197	501	460938
H54 blindness and low vision	1.02064	0.910006	1.14091	0.723168	0.987197	3321	458118
I35 nonrheumatic aortic valve disorders	1.01431	0.936693	1.09663	0.723895	0.987197	6999	454440
J04 acute laryngitis and tracheitis	1.01796	0.920645	1.12271	0.725039	0.987197	4383	457056
I49 other cardiac arrhythmias	1.01125	0.949397	1.07608	0.726141	0.987197	11141	450298
I69 sequelae of cerebrovascular disease	1.02206	0.902102	1.15341	0.727727	0.987197	2828	458611
I83 varicose veins of lower extremities	1.00794	0.963743	1.05366	0.728247	0.987197	22663	438776
Q27 other congenital malformations of peripheral vascular system	0.933392	0.618639	1.35153	0.728521	0.987197	300	461139
I87 other disorders of veins	0.972625	0.827903	1.1351	0.73008	0.987197	1765	459674
M07 psoriatic and enteropathic arthropathies	1.03179	0.859506	1.22826	0.730898	0.987197	1321	460118
J99 respiratory disorders in diseases classified elsewhere	1.05438	0.769388	1.41054	0.731431	0.987197	450	460989
B00 herpesviral [herpes simplex] infections	0.982979	0.889426	1.0836	0.733175	0.987197	4520	456919
O64 obstructed labour due to malposition and malpresentation of foetus	1.05233	0.774487	1.39816	0.734441	0.987197	485	460954
E02 subclinical iodine-deficiency hypothyroidism	0.909443	0.501262	1.51893	0.735195	0.987197	152	461287
I43 cardiomyopathy in diseases classified elsewhere	0.888751	0.41639	1.66629	0.735834	0.987197	100	461339
B50 plasmodium falciparum malaria	1.13427	0.501509	2.22599	0.736973	0.987197	72	461367
K58 irritable bowel syndrome	0.993535	0.956238	1.03195	0.738626	0.987197	32173	429266
K59 other functional intestinal disorders	1.00661	0.96803	1.04636	0.740042	0.987197	30418	431021
B96 other bacterial agents as the cause of diseases classified to other chapters	0.991171	0.939319	1.04515	0.7447	0.987197	15811	445628
I05 rheumatic mitral valve diseases	1.03913	0.818137	1.30125	0.745453	0.987197	780	460659
F43 reaction to severe stress, and adjustment disorders	1.00945	0.953163	1.0682	0.746209	0.987197	13506	447933
Q63 other congenital malformations of kidney	0.956627	0.72389	1.23988	0.746252	0.987197	617	460822
G50 disorders of trigeminal nerve	0.98027	0.866791	1.10432	0.746962	0.987197	2989	458450
H35 other retinal disorders	0.990942	0.936777	1.04744	0.749379	0.987197	14419	447020
H52 disorders of refraction and accommodation	1.01116	0.943892	1.08195	0.749948	0.987197	9300	452139
F32 depressive episode	0.995168	0.965632	1.02542	0.751952	0.987197	54340	407099
I71 aortic aneurysm and dissection	0.983459	0.884897	1.08995	0.753676	0.987197	4073	457366
M23 internal derangement of knee	1.00725	0.962164	1.05393	0.755814	0.987197	21566	439873
L22 diaper [napkin] dermatitis	1.14364	0.438259	2.46822	0.756646	0.987197	54	461385
J46 status asthmaticus	0.952119	0.688158	1.28343	0.757064	0.987197	462	460977
B82 unspecified intestinal parasitism	0.89166	0.396725	1.73208	0.757248	0.987197	88	461351
N10 acute tubulo-interstitial nephritis	1.02728	0.862421	1.21425	0.757671	0.987197	1446	459993
I89 other non-infective disorders of lymphatic vessels and lymph nodes	0.979374	0.855705	1.11571	0.75804	0.987197	2478	458961
H17 corneal scars and opacities	0.952105	0.682542	1.2924	0.762563	0.987197	437	461002
F90 hyperkinetic disorders	1.1289	0.46748	2.32028	0.763233	0.987197	61	461378
J85 abscess of lung and mediastinum	0.934908	0.585829	1.41577	0.763818	0.987197	236	461203
L95 vasculitis limited to skin, not elsewhere classified	0.942253	0.624405	1.36467	0.764661	0.987197	297	461142
K62 other diseases of anus and rectum	1.00507	0.972047	1.03896	0.766066	0.987197	42609	418830
N75 diseases of bartholin's gland	1.02109	0.886925	1.16972	0.767384	0.987197	2215	459224
I78 diseases of capillaries	0.98143	0.864775	1.10926	0.767817	0.987197	2821	458618
G54 nerve root and plexus disorders	1.02752	0.852916	1.22712	0.769693	0.987197	1273	460166
N43 hydrocele and spermatocele	0.980517	0.856876	1.11686	0.770908	0.987197	2514	458925
K30 dyspepsia	0.992706	0.943677	1.04363	0.775621	0.987197	17698	443741
F39 unspecified mood [affective] disorder	0.968837	0.772102	1.20003	0.77812	0.987197	907	460532
I80 phlebitis and thrombophlebitis	1.00729	0.957168	1.05936	0.779069	0.987197	17279	444160
K20 oesophagitis	0.992496	0.941095	1.04598	0.779911	0.987197	16118	445321
L65 other nonscarring hair loss	0.982914	0.868173	1.10848	0.782114	0.987197	2921	458518
N71 inflammatory disease of uterus, except cervix	0.958965	0.702911	1.27749	0.782898	0.987197	499	460940
M99 biomechanical lesions, not elsewhere classified	0.957033	0.688948	1.29447	0.784356	0.987197	449	460990
E24 cushing's syndrome	0.936251	0.564601	1.46112	0.784768	0.987197	202	461237
G40 epilepsy	0.989546	0.916591	1.06672	0.785902	0.987197	7658	453781
Q65 congenital deformities of hip	0.949379	0.638241	1.35921	0.786897	0.987197	314	461125
M79 other soft tissue disorders, not elsewhere classified	0.99649	0.971341	1.02218	0.787006	0.987197	80405	381034
F52 sexual dysfunction, not caused by organic disorder or disease	1.01938	0.884264	1.16915	0.787483	0.987197	2167	459272
E07 other disorders of thyroid	1.01896	0.886313	1.16573	0.788093	0.987197	2246	459193
J61 pneumoconiosis due to asbestos and other mineral fibres	1.03491	0.797621	1.32066	0.789363	0.987197	669	460770
F17 mental and behavioural disorders due to use of tobacco	1.00465	0.970706	1.03953	0.790414	0.987197	40020	421419
J03 acute tonsillitis	1.00724	0.954554	1.06209	0.791086	0.987197	15513	445926
L63 alopecia areata	1.03115	0.814383	1.28768	0.792734	0.987197	799	460640
M15 polyarthrosis	1.00775	0.950797	1.06724	0.793345	0.987197	13306	448133
Q13 congenital malformations of anterior segment of eye	0.88559	0.307888	2.01292	0.795517	0.987197	56	461383
K92 other diseases of digestive system	0.993903	0.948572	1.04086	0.796215	0.987197	21002	440437
I81 portal vein thrombosis	0.956604	0.670375	1.32339	0.797599	0.987197	387	461052
B30 viral conjunctivitis	0.936811	0.547674	1.49723	0.797923	0.987197	181	461258
K73 chronic hepatitis, not elsewhere classified	1.05065	0.705081	1.50762	0.798112	0.987197	285	461154
O98 maternal infectious and parasitic diseases classifiable elsewhere but complicating pregnancy, childbirth and the puerperium	1.10014	0.486638	2.15723	0.799005	0.987197	74	461365
O12 gestational [pregnancy-induced] oedema and proteinuria without hypertension	0.940539	0.566972	1.46851	0.79955	0.987197	204	461235
F66 psychological and behavioural disorders associated with sexual development and orientation	1.0451	0.731244	1.44864	0.79975	0.987197	354	461085
J93 pneumothorax	0.985034	0.873988	1.10614	0.801806	0.987197	3161	458278
F00 dementia in alzheimer's disease	1.01982	0.872122	1.18527	0.801862	0.987197	1808	459631
F45 somatoform disorders	0.984476	0.868763	1.11116	0.803111	0.987197	2863	458576
K63 other diseases of intestine	1.00481	0.967121	1.04363	0.804856	0.987197	31970	429469
I15 secondary hypertension	1.05325	0.679068	1.56109	0.806155	0.987197	240	461199
F38 other mood [affective] disorders	0.934436	0.514727	1.56203	0.80932	0.987197	148	461291
I95 hypotension	1.00641	0.955012	1.05989	0.809881	0.987197	16459	444980
J13 pneumonia due to streptococcus pneumoniae	0.974221	0.782347	1.1985	0.810099	0.987197	970	460469
A06 amoebiasis	0.923506	0.451155	1.68333	0.810744	0.987197	107	461332
L30 other dermatitis	0.996051	0.964062	1.02887	0.811538	0.987197	44897	416542
M48 other spondylopathies	0.993292	0.939232	1.04966	0.812352	0.987197	14452	446987
B16 acute hepatitis b	0.944634	0.569572	1.47449	0.813384	0.987197	201	461238
J70 respiratory conditions due to other external agents	0.938234	0.528346	1.54255	0.814247	0.987197	160	461279
O23 infections of genito-urinary tract in pregnancy	1.04711	0.697124	1.5128	0.815158	0.987197	282	461157
N61 inflammatory disorders of breast	1.01811	0.873072	1.18021	0.815349	0.987197	1886	459553
D59 acquired haemolytic anaemia	0.957045	0.647746	1.3627	0.81637	0.987197	322	461117
N92 excessive, frequent and irregular menstruation	1.00505	0.962763	1.04882	0.817545	0.987197	27023	434416
M40 kyphosis and lordosis	1.02644	0.816468	1.2737	0.817827	0.987197	852	460587
H80 otosclerosis	1.02392	0.830978	1.24798	0.819584	0.987197	1019	460420
J35 chronic diseases of tonsils and adenoids	1.01826	0.868479	1.18627	0.819899	0.987197	1746	459693
O32 maternal care for known or suspected malpresentation of foetus	0.979575	0.816433	1.16586	0.820242	0.987197	1408	460031
N08 glomerular disorders in diseases classified elsewhere	1.02568	0.816905	1.27133	0.821978	0.987197	860	460579
K40 inguinal hernia	0.995299	0.955004	1.03695	0.822459	0.987197	29134	432305
E06 thyroiditis	0.979037	0.807885	1.17543	0.824568	0.987197	1238	460201
I42 cardiomyopathy	1.01347	0.898685	1.13874	0.824588	0.987197	3046	458393
Q12 congenital lens malformations	1.04366	0.70063	1.49694	0.824739	0.987197	289	461150
K43 ventral hernia	1.00903	0.930799	1.09204	0.82541	0.987197	6771	454668
L04 acute lymphadenitis	0.97287	0.754918	1.23376	0.826002	0.987197	724	460715
J84 other interstitial pulmonary diseases	1.01261	0.903963	1.13063	0.826186	0.987197	3446	457993
D84 other immunodeficiencies	0.944149	0.542021	1.5303	0.827023	0.987197	168	461271
A08 viral and other specified intestinal infections	1.01023	0.91983	1.10704	0.829442	0.987197	5004	456435
F20 schizophrenia	0.978283	0.795928	1.18954	0.830222	0.987197	1091	460348
O81 single delivery by forceps and vacuum extractor	0.983161	0.838363	1.14563	0.831078	0.987197	1846	459593
K55 vascular disorders of intestine	1.01333	0.893259	1.14492	0.834245	0.987197	2780	458659
H91 other hearing loss	0.994508	0.943619	1.04745	0.836141	0.987197	16534	444905
Q85 phakomatoses, not elsewhere classified	0.962187	0.651206	1.37008	0.838469	0.987197	321	461118
G91 hydrocephalus	1.02163	0.826541	1.24867	0.838685	0.987197	994	460445
K86 other diseases of pancreas	0.987356	0.871503	1.11417	0.839031	0.987197	2887	458552
Q99 other chromosome abnormalities, not elsewhere classified	0.916917	0.353586	1.957	0.839688	0.987197	65	461374
O44 placenta praevia	1.04659	0.653905	1.59097	0.840119	0.987197	214	461225
H47 other disorders of optic [2nd] nerve and visual pathways	0.982174	0.821214	1.16517	0.840157	0.987197	1425	460014
A69 other spirochaetal infections	0.961493	0.641683	1.38487	0.840822	0.987197	300	461139
A86 unspecified viral encephalitis	1.06289	0.554308	1.85317	0.841569	0.987197	115	461324
N94 pain and other conditions associated with female genital organs and menstrual cycle	1.00643	0.944407	1.07151	0.842313	0.987197	11332	450107
Q40 other congenital malformations of upper alimentary tract	1.03908	0.697682	1.49003	0.842431	0.987197	292	461147
A48 other bacterial diseases, not elsewhere classified	0.952027	0.565583	1.5031	0.842774	0.987197	190	461249
I12 hypertensive renal disease	1.01538	0.870455	1.17738	0.842842	0.987197	1863	459576
G99 other disorders of nervous system in diseases classified elsewhere	0.986019	0.854706	1.1316	0.844009	0.987197	2208	459231
G12 spinal muscular atrophy and related syndromes	1.02543	0.787571	1.31236	0.846897	0.987197	647	460792
O80 single spontaneous delivery	0.994424	0.938745	1.05261	0.84814	0.987197	14191	447248
G90 disorders of autonomic nervous system	0.975484	0.749633	1.24761	0.848267	0.987197	675	460764
J15 bacterial pneumonia, not elsewhere classified	0.982338	0.813843	1.17514	0.849076	0.987197	1293	460146
G58 other mononeuropathies	0.979207	0.783373	1.20875	0.84921	0.987197	930	460509
L81 other disorders of pigmentation	0.990483	0.895735	1.09243	0.850184	0.987197	4412	457027
G11 hereditary ataxia	1.03333	0.715692	1.44431	0.854318	0.988301	341	461098
O10 pre-existing hypertension complicating pregnancy, childbirth and the puerperium	1.06018	0.535333	1.89292	0.854671	0.988301	105	461334
N50 other disorders of male genital organs	0.99408	0.93197	1.05929	0.85576	0.988301	11087	450352
M62 other disorders of muscle	1.00879	0.914197	1.11042	0.859985	0.988301	4554	456885
D66 hereditary factor viii deficiency	1.05288	0.564244	1.80004	0.860625	0.988301	123	461316
H81 disorders of vestibular function	1.00541	0.945897	1.06769	0.861339	0.988301	11967	449472
L88 pyoderma gangrenosum	1.06325	0.495698	2.00898	0.861968	0.988301	85	461354
N36 other disorders of urethra	1.01476	0.856381	1.19374	0.862589	0.988301	1536	459903
J39 other diseases of upper respiratory tract	0.986138	0.838929	1.1515	0.862739	0.988301	1730	459709
J82 pulmonary eosinophilia, not elsewhere classified	0.959738	0.578545	1.49855	0.864835	0.988301	198	461241
H72 perforation of tympanic membrane	1.01262	0.872119	1.16911	0.866693	0.988301	2002	459437
G95 other diseases of spinal cord	0.986704	0.838573	1.15322	0.869101	0.988301	1709	459730
F12 mental and behavioural disorders due to use of cannabinoids	1.03019	0.709393	1.44693	0.869676	0.988301	332	461107
E89 postprocedural endocrine and metabolic disorders, not elsewhere classified	1.00995	0.894077	1.13657	0.871429	0.988301	2961	458478
G35 multiple sclerosis	0.988578	0.857177	1.13423	0.872197	0.988301	2215	459224
A54 gonococcal infection	0.965498	0.611229	1.45083	0.872904	0.988301	239	461200
Q30 congenital malformations of nose	0.946503	0.442959	1.77765	0.875271	0.988301	96	461343
A63 other predominantly sexually transmitted diseases, not elsewhere classified	0.987604	0.84016	1.15323	0.877236	0.988301	1743	459696
F50 eating disorders	0.982898	0.783999	1.21662	0.877555	0.988301	900	460539
K21 gastro-oesophageal reflux disease	0.997874	0.970929	1.02542	0.878558	0.988301	68143	393296
Q66 congenital deformities of feet	1.01527	0.827355	1.23284	0.881454	0.988301	1068	460371
Q05 spina bifida	1.02729	0.707628	1.44229	0.881802	0.988301	334	461105
P03 foetus and newborn affected by other complications of labour and delivery	0.961591	0.551488	1.56069	0.881884	0.988301	163	461276
N46 male infertility	0.978399	0.723842	1.29325	0.882489	0.988301	519	460920
M96 postprocedural musculoskeletal disorders, not elsewhere classified	1.01536	0.824115	1.23739	0.883037	0.988301	1029	460410
G59 mononeuropathy in diseases classified elsewhere	1.02869	0.690704	1.4751	0.883401	0.988301	293	461146
L52 erythema nodosum	0.970848	0.637962	1.41597	0.88389	0.988301	281	461158
L90 atrophic disorders of skin	0.993549	0.909935	1.08272	0.883961	0.988301	5794	455645
D64 other anaemias	1.00294	0.962527	1.04464	0.888296	0.988864	27301	434138
J43 emphysema	1.00697	0.912245	1.1088	0.889011	0.988864	4576	456863
O72 postpartum haemorrhage	1.01097	0.863829	1.17613	0.889674	0.988864	1841	459598
E13 other specified diabetes mellitus	0.97884	0.709761	1.31612	0.891751	0.988864	457	460982
H30 chorioretinal inflammation	0.969993	0.607218	1.47082	0.892085	0.988864	225	461214
Q17 other congenital malformations of ear	0.959976	0.501442	1.66967	0.893159	0.988864	123	461316
M51 other intervertebral disk disorders	1.00293	0.960625	1.04664	0.893621	0.988864	24509	436930
G00 bacterial meningitis, not elsewhere classified	0.969398	0.592374	1.4978	0.894945	0.988864	207	461232
A37 whooping cough	0.990336	0.854885	1.14094	0.895021	0.988864	2082	459357
F22 persistent delusional disorders	0.981174	0.721572	1.30341	0.899519	0.990892	502	460937
L51 erythema multiforme	1.02354	0.692227	1.45881	0.902271	0.990892	308	461131
Q16 congenital malformations of ear causing impairment of hearing	0.94903	0.365634	2.02888	0.903039	0.990892	63	461376
F01 vascular dementia	1.01028	0.846839	1.19592	0.907464	0.990892	1441	459998
D58 other hereditary haemolytic anaemias	0.974343	0.609871	1.47765	0.907889	0.990892	224	461215
M65 synovitis and tenosynovitis	1.00291	0.95404	1.05365	0.908631	0.990892	17984	443455
J41 simple and mucopurulent chronic bronchitis	0.964534	0.488254	1.71575	0.909447	0.990892	113	461326
E46 unspecified protein-energy malnutrition	1.01717	0.747704	1.35199	0.91008	0.990892	488	460951
F06 other mental disorders due to brain damage and dysfunction and to physical disease	0.989427	0.815098	1.18971	0.912184	0.990892	1218	460221
Q76 congenital malformations of spine and bony thorax	1.01328	0.791608	1.27751	0.913845	0.990892	744	460695
D72 other disorders of white blood cells	1.00984	0.841914	1.2012	0.913901	0.990892	1352	460087
L03 cellulitis	0.997862	0.959381	1.03752	0.91465	0.990892	29982	431457
G37 other demyelinating diseases of central nervous system	1.01448	0.768929	1.31332	0.916012	0.990892	593	460846
G57 mononeuropathies of lower limb	1.00481	0.914155	1.10196	0.919724	0.990892	4931	456508
L70 acne	0.995389	0.908213	1.08862	0.920339	0.990892	5329	456110
J95 postprocedural respiratory disorders, not elsewhere classified	1.01251	0.785452	1.28447	0.920932	0.990892	708	460731
N80 endometriosis	0.996464	0.928426	1.0682	0.921127	0.990892	9141	452298
N19 unspecified renal failure	1.00582	0.894476	1.12707	0.921602	0.990892	3229	458210
J36 peritonsillar abscess	0.988865	0.78364	1.23101	0.922478	0.990892	855	460584
L28 lichen simplex chronicus and prurigo	1.00835	0.849153	1.18848	0.922706	0.990892	1511	459928
N40 hyperplasia of prostate	1.00206	0.960542	1.04506	0.923939	0.990892	30110	431329
K41 femoral hernia	0.991607	0.830551	1.17453	0.92399	0.990892	1435	460004
G31 other degenerative diseases of nervous system, not elsewhere classified	0.993493	0.865659	1.13472	0.924641	0.990892	2374	459065
D62 acute posthaemorrhagic anaemia	1.01549	0.724352	1.3847	0.925694	0.990892	405	461034
L25 unspecified contact dermatitis	0.994336	0.879954	1.11931	0.926243	0.990892	3011	458428
K51 ulcerative colitis	0.996063	0.912764	1.08486	0.928646	0.991333	5840	455599
B94 sequelae of other and unspecified infectious and parasitic diseases	0.97431	0.523297	1.66033	0.929008	0.991333	133	461306
L53 other erythematous conditions	0.992496	0.833968	1.17211	0.930817	0.99171	1497	459942
F15 mental and behavioural disorders due to use of other stimulants, including caffeine	0.966704	0.403239	1.9634	0.93214	0.99171	73	461366
B58 toxoplasmosis	1.03709	0.397744	2.23475	0.93289	0.99171	56	461383
F91 conduct disorders	1.02372	0.549006	1.74839	0.936228	0.993581	126	461313
N70 salpingitis and oophoritis	1.00812	0.816314	1.23126	0.93842	0.993581	1008	460431
E75 disorders of sphingolipid metabolism and other lipid storage disorders	1.02336	0.532651	1.78915	0.939912	0.993581	111	461328
H33 retinal detachments and breaks	0.997166	0.919952	1.07909	0.944402	0.993581	6824	454615
N62 hypertrophy of breast	0.994811	0.85452	1.15133	0.945437	0.993581	1954	459485
Q44 congenital malformations of gallbladder, bile ducts and liver	0.986538	0.642537	1.4495	0.947711	0.993581	264	461175
F30 manic episode	1.01045	0.729655	1.36358	0.947911	0.993581	436	461003
A41 other septicaemia	0.998224	0.941616	1.05736	0.952079	0.993581	13269	448170
N45 orchitis and epididymitis	1.00369	0.883703	1.13534	0.954014	0.993581	2784	458655
J37 chronic laryngitis and laryngotracheitis	0.991861	0.742436	1.2979	0.954175	0.993581	554	460885
E66 obesity	1.00094	0.96787	1.03489	0.956182	0.993581	42032	419407
A42 actinomycosis	0.987657	0.603323	1.52672	0.957948	0.993581	204	461235
O20 haemorrhage in early pregnancy	1.00475	0.838738	1.19405	0.95806	0.993581	1408	460031
G83 other paralytic syndromes	1.00496	0.831808	1.20326	0.958081	0.993581	1253	460186
H60 otitis externa	0.998844	0.953118	1.04621	0.961208	0.993581	20678	440761
G09 sequelae of inflammatory diseases of central nervous system	1.01762	0.451337	1.98696	0.962663	0.993581	79	461360
E72 other disorders of amino-acid metabolism	1.01651	0.474651	1.91594	0.962865	0.993581	89	461350
H40 glaucoma	0.998792	0.947968	1.05166	0.96359	0.993581	16673	444766
B44 aspergillosis	0.992454	0.701923	1.36274	0.964202	0.993581	396	461043
E84 cystic fibrosis	0.987374	0.530282	1.68272	0.965309	0.993581	133	461306
M85 other disorders of bone density and structure	0.99874	0.94314	1.05679	0.965341	0.993581	13919	447520
J67 hypersensitivity pneumonitis due to organic dust	0.990357	0.619922	1.50185	0.965593	0.993581	224	461215
D61 other aplastic anaemias	0.996149	0.828855	1.18702	0.966381	0.993581	1341	460098
A07 other protozoal intestinal diseases	1.00616	0.737201	1.34106	0.967816	0.993581	478	460961
N03 chronic nephritic syndrome	1.0038	0.821815	1.21383	0.96957	0.993581	1126	460313
K57 diverticular disease of intestine	0.999474	0.970935	1.02869	0.971508	0.993581	60922	400517
F63 habit and impulse disorders	1.01686	0.352184	2.32748	0.971713	0.993581	50	461389
H05 disorders of orbit	1.00351	0.818571	1.21748	0.972385	0.993581	1081	460358
H22 disorders of iris and ciliary body in diseases classified elsewhere	1.01468	0.390114	2.17727	0.973013	0.993581	59	461380
E20 hypoparathyroidism	1.00761	0.630386	1.52909	0.973115	0.993581	219	461220
E70 disorders of aromatic amino-acid metabolism	0.98636	0.379799	2.11076	0.97451	0.993581	62	461377
H31 other disorders of choroid	0.996286	0.784739	1.24699	0.974838	0.993581	803	460636
H36 retinal disorders in diseases classified elsewhere	1.00176	0.895691	1.11683	0.975136	0.993581	3533	457906
H03 disorders of eyelid in diseases classified elsewhere	1.0111	0.448384	1.97463	0.976397	0.993581	79	461360
A18 tuberculosis of other organs	1.00902	0.526793	1.75634	0.97647	0.993581	120	461319
O48 prolonged pregnancy	1.00267	0.832609	1.19757	0.97708	0.993581	1347	460092
G47 sleep disorders	1.00069	0.951532	1.05173	0.978552	0.993878	17758	443681
K27 peptic ulcer, site unspecified	0.997989	0.847299	1.16751	0.980353	0.99451	1695	459744
J30 vasomotor and allergic rhinitis	0.999695	0.967682	1.03254	0.985316	0.99723	45215	416224
O73 retained placenta and membranes, without haemorrhage	0.996288	0.653916	1.45521	0.985401	0.99723	275	461164
B54 unspecified malaria	1.00212	0.774434	1.27554	0.986721	0.997369	685	460754
I07 rheumatic tricuspid valve diseases	0.998726	0.837012	1.18233	0.988452	0.997922	1445	459994
A60 anogenital herpesviral [herpes simplex] infections	1.00201	0.717694	1.3616	0.990165	0.998243	416	461023
N47 redundant prepuce, phimosis and paraphimosis	0.999507	0.895623	1.11208	0.992874	0.998243	3752	457687
Q28 other congenital malformations of circulatory system	0.998539	0.638239	1.48958	0.99458	0.998243	241	461198
G61 inflammatory polyneuropathy	0.999374	0.762886	1.28572	0.99624	0.998243	631	460808
A02 other salmonella infections	0.999431	0.778272	1.26355	0.99632	0.998243	736	460703
H26 other cataract	1.00008	0.96518	1.03598	0.996617	0.998243	39427	422012
I28 other diseases of pulmonary vessels	1.0008	0.506391	1.78144	0.998	0.998243	111	461328
M24 other specific joint derangements	1.00011	0.908092	1.09883	0.998243	0.998243	4765	456674

## Sheet: S2 Observational (unadjusted)
Table S2: Estimates for the association between measured bilirubin levels and health outcomes, unadjusted for confounders
Outcome	Odds ratio	Lower 95% CI	Upper 95% CI	P value	FDR adjusted P value	Number of cases	Number of controls
E80 disorders of porphyrin and bilirubin metabolism	1.18466	1.17928	1.19009	0	0	1609	436553
F17 mental and behavioural disorders due to use of tobacco	0.925466	0.922353	0.928567	0	0	37787	400375
J44 other chronic obstructive pulmonary disease	0.935908	0.931609	0.940183	9.54258e-177	2.66874e-174	19296	418866
F32 depressive episode	0.963925	0.961421	0.966418	6.76624e-170	1.41922e-167	51495	386667
K74 fibrosis and cirrhosis of liver	1.06683	1.06098	1.07261	1.02764e-119	1.72439e-117	2244	435918
G40 epilepsy	0.909706	0.902404	0.916953	5.20623e-119	7.28005e-117	7268	430894
E66 obesity	0.967301	0.964554	0.970034	4.11759e-117	4.93523e-115	39707	398455
E11 non-insulin-dependent diabetes mellitus	0.96721	0.964284	0.97012	5.02033e-104	5.26507e-102	33793	404369
I85 oesophageal varices	1.07601	1.06863	1.08328	7.70642e-99	7.1841e-97	1003	437159
D50 iron deficiency anaemia	0.95971	0.956026	0.963371	1.76292e-98	1.47909e-96	24156	414006
I98 other disorders of circulatory system in diseases classified elsewhere	1.08443	1.07568	1.09309	3.03631e-87	2.31588e-85	511	437651
D58 other hereditary haemolytic anaemias	1.10533	1.09397	1.11661	5.79184e-82	4.04946e-80	211	437951
K44 diaphragmatic hernia	0.977598	0.975135	0.98005	7.93823e-70	5.12321e-68	48897	389265
J45 asthma	0.980835	0.978694	0.982967	6.84241e-68	4.10056e-66	62213	375949
D64 other anaemias	0.969374	0.965955	0.972772	2.51322e-67	1.40573e-65	25893	412269
K21 gastro-oesophageal reflux disease	0.981249	0.979126	0.983363	3.30578e-66	1.73347e-64	64627	373535
M19 other arthrosis	0.981961	0.979892	0.984023	1.5609e-64	7.70351e-63	75276	362886
K70 alcoholic liver disease	1.05127	1.04486	1.05755	2.13754e-59	9.96329e-58	1863	436299
E14 unspecified diabetes mellitus	0.971257	0.967593	0.974893	3.05957e-52	1.35104e-50	20170	417992
M13 other arthritis	0.977527	0.974613	0.980426	9.32049e-51	3.90995e-49	35463	402699
J43 emphysema	0.928686	0.919621	0.937648	1.83627e-50	7.33635e-49	4332	433830
K72 hepatic failure, not elsewhere classified	1.05727	1.04894	1.0653	2.15257e-45	8.20912e-44	973	437189
J22 unspecified acute lower respiratory infection	0.984335	0.982101	0.986559	1.63535e-42	5.96547e-41	56046	382116
M54 dorsalgia	0.985871	0.983836	0.987898	9.20641e-42	3.21841e-40	68142	370020
K29 gastritis and duodenitis	0.98389	0.981555	0.986213	3.14659e-41	1.056e-39	51379	386783
F41 other anxiety disorders	0.977937	0.974681	0.981172	1.18974e-39	3.83919e-38	27098	411064
M06 other rheumatoid arthritis	0.961874	0.95626	0.967434	2.66511e-39	8.28159e-38	10417	427745
F31 bipolar affective disorder	0.890216	0.874489	0.905748	1.63799e-38	4.90812e-37	1729	436433
G47 sleep disorders	0.97367	0.969703	0.977603	5.12121e-38	1.48162e-36	16839	421323
M47 spondylosis	0.979665	0.976545	0.982766	7.40679e-37	2.07143e-35	29836	408326
M79 other soft tissue disorders, not elsewhere classified	0.987574	0.985631	0.989511	1.02786e-35	2.78184e-34	76311	361851
G56 mononeuropathies of upper limb	0.977412	0.973765	0.981033	2.08822e-33	5.47505e-32	21847	416315
E78 disorders of lipoprotein metabolism and other lipidaemias	0.989178	0.987418	0.990935	3.6298e-33	9.22848e-32	101209	336953
I48 atrial fibrillation and flutter	1.01524	1.01268	1.01778	3.58738e-32	8.85238e-31	31732	406430
J18 pneumonia, organism unspecified	0.982045	0.979066	0.985006	7.79161e-32	1.86776e-30	30022	408140
J96 respiratory failure, not elsewhere classified	0.958415	0.951471	0.965274	6.50903e-31	1.51697e-29	6231	431931
O70 perineal laceration during delivery	1.03416	1.02821	1.04007	1.47092e-30	3.33542e-29	5867	432295
K57 diverticular disease of intestine	0.987462	0.98525	0.989664	1.85169e-28	4.08833e-27	57880	380282
M25 other joint disorders, not elsewhere classified	0.989345	0.987456	0.991228	3.31276e-28	7.12669e-27	79354	358808
K76 other diseases of liver	1.0209	1.01708	1.02466	8.54818e-28	1.79298e-26	11555	426607
B24 unspecified human immunodeficiency virus [hiv] disease	1.05691	1.04598	1.06734	4.40357e-27	9.0112e-26	369	437793
M48 other spondylopathies	0.976985	0.972455	0.981471	4.52663e-23	9.04249e-22	13722	424440
K20 oesophagitis	0.978874	0.974711	0.982998	4.80137e-23	9.20445e-22	15310	422852
M15 polyarthrosis	0.974891	0.969952	0.979783	4.82713e-23	9.20445e-22	12618	425544
F20 schizophrenia	0.89945	0.880144	0.918408	1.68383e-22	3.13941e-21	1030	437132
I77 other disorders of arteries and arterioles	0.946906	0.936398	0.957242	2.65104e-22	4.83527e-21	2876	435286
I10 essential primary hypertension	0.992024	0.990416	0.993631	3.51529e-22	6.27517e-21	134444	303718
M17 gonarthrosis [arthrosis of knee]	0.986826	0.984169	0.989469	3.70992e-22	6.48463e-21	38276	399886
I86 varicose veins of other sites	1.03369	1.02649	1.04059	1.48472e-21	2.54221e-20	1947	436215
F33 recurrent depressive disorder	0.951392	0.941415	0.961204	6.06474e-21	1.01766e-19	3335	434827
I73 other peripheral vascular diseases	0.977158	0.972287	0.981977	6.66364e-20	1.09623e-18	11416	426746
D59 acquired haemolytic anaemia	1.0574	1.0439	1.06966	1.06727e-19	1.722e-18	311	437851
D69 purpura and other haemorrhagic conditions	1.02549	1.01977	1.03105	2.92848e-19	4.63584e-18	4623	433539
H36 retinal disorders in diseases classified elsewhere	0.956791	0.947397	0.966024	6.00784e-19	9.3344e-18	3318	434844
L02 cutaneous abscess, furuncle and carbuncle	0.977488	0.972545	0.982375	6.94312e-19	1.05914e-17	10787	427375
M45 ankylosing spondylitis	0.938119	0.924731	0.951242	8.04591e-19	1.20545e-17	1831	436331
K22 other diseases of oesophagus	0.983894	0.980249	0.987508	6.33936e-18	9.33109e-17	19092	419070
K25 gastric ulcer	0.978232	0.97324	0.983167	1.88226e-17	2.72278e-16	10690	427472
I70 atherosclerosis	0.959282	0.94952	0.968871	6.63489e-16	9.43504e-15	3015	435147
M51 other intervertebral disk disorders	0.986513	0.983212	0.989788	1.39086e-15	1.93132e-14	23322	414840
K59 other functional intestinal disorders	0.987538	0.984488	0.990568	1.40418e-15	1.93132e-14	28812	409350
I81 portal vein thrombosis	1.05056	1.03693	1.06271	1.73621e-15	2.34948e-14	366	437796
K75 other inflammatory liver diseases	1.0302	1.02236	1.03765	3.81626e-15	5.08228e-14	2264	435898
M75 shoulder lesions	0.98844	0.985513	0.991346	1.12196e-14	1.47082e-13	29996	408166
B96 other bacterial agents as the cause of diseases classified to other chapters	0.983431	0.979222	0.9876	1.4925e-14	1.92648e-13	14984	423178
K58 irritable bowel syndrome	0.988149	0.985125	0.991152	1.80992e-14	2.30079e-13	30508	407654
N18 chronic renal failure	0.986383	0.982889	0.989849	2.59758e-14	3.25279e-13	21878	416284
J98 other respiratory disorders	0.985178	0.981362	0.988958	3.15222e-14	3.88928e-13	17720	420442
J84 other interstitial pulmonary diseases	0.963409	0.953986	0.972666	4.87198e-14	5.92405e-13	3282	434880
L97 ulcer of lower limb, not elsewhere classified	0.961375	0.951293	0.971267	1.08362e-13	1.2988e-12	2833	435329
I34 nonrheumatic mitral valve disorders	1.01992	1.01453	1.02517	1.28997e-13	1.52434e-12	5932	432230
J47 bronchiectasis	0.971576	0.964084	0.978958	1.55386e-13	1.81068e-12	5302	432860
L30 other dermatitis	0.9908	0.988359	0.993227	1.66513e-13	1.91376e-12	42573	395589
L03 cellulitis	0.988942	0.985987	0.991875	2.45362e-13	2.78188e-12	28397	409765
E03 other hypothyroidism	0.988727	0.98569	0.991746	4.00645e-13	4.48189e-12	33404	404758
G55 nerve root and plexus compressions in diseases classified elsewhere	0.977788	0.971758	0.983734	6.56911e-13	7.25195e-12	7396	430766
N08 glomerular disorders in diseases classified elsewhere	0.921484	0.900616	0.941835	7.9814e-13	8.69662e-12	819	437343
F60 specific personality disorders	0.908795	0.884708	0.93227	8.29794e-13	8.9256e-12	665	437497
M16 coxarthrosis [arthrosis of hip]	0.98741	0.983964	0.990829	9.07909e-13	9.64222e-12	23089	415073
K52 other non-infective gastro-enteritis and colitis	0.988235	0.985002	0.991444	1.10493e-12	1.1588e-11	25004	413158
F25 schizoaffective disorders	0.841381	0.800699	0.881516	1.99868e-12	2.07024e-11	283	437879
I49 other cardiac arrhythmias	1.01464	1.01047	1.01875	2.82605e-12	2.89153e-11	10561	427601
E16 other disorders of pancreatic internal secretion	0.968454	0.959578	0.977168	4.62328e-12	4.67341e-11	3550	434612
K73 chronic hepatitis, not elsewhere classified	1.05242	1.03554	1.06658	5.04966e-12	5.04365e-11	268	437894
I65 occlusion and stenosis of precerebral arteries, not resulting in cerebral infarction	0.961521	0.950284	0.972526	2.98327e-11	2.94467e-10	2263	435899
M65 synovitis and tenosynovitis	0.986689	0.982765	0.990576	3.23544e-11	3.15644e-10	17057	421105
E87 other disorders of fluid, electrolyte and acid-base balance	0.987457	0.983744	0.991139	3.93256e-11	3.79244e-10	18654	419508
N39 other disorders of urinary system	0.991592	0.9891	0.994071	4.03913e-11	3.85094e-10	46328	391834
G63 polyneuropathy in diseases classified elsewhere	0.940143	0.922635	0.957195	4.76263e-11	4.48971e-10	1047	437115
N81 female genital prolapse	0.984851	0.980345	0.989324	5.26846e-11	4.91137e-10	17653	420509
F12 mental and behavioural disorders due to use of cannabinoids	0.872737	0.83681	0.907788	5.81986e-11	5.36578e-10	308	437854
N17 acute renal failure	0.987263	0.983448	0.991043	6.50866e-11	5.93562e-10	16907	421255
I74 arterial embolism and thrombosis	0.956986	0.943963	0.969706	1.50805e-10	1.36048e-09	1717	436445
M46 other inflammatory spondylopathies	0.972627	0.964207	0.980901	2.33313e-10	2.08244e-09	4166	433996
M81 osteoporosis without pathological fracture	0.987177	0.983175	0.991149	3.78298e-10	3.34097e-09	20513	417649
I21 acute myocardial infarction	0.9891	0.98569	0.992481	3.90092e-10	3.36772e-09	19699	418463
J20 acute bronchitis	0.975707	0.968129	0.98316	3.90729e-10	3.36772e-09	4909	433253
N92 excessive, frequent and irregular menstruation	0.988546	0.984968	0.992103	3.93369e-10	3.36772e-09	25634	412528
K63 other diseases of intestine	0.99095	0.988103	0.993778	4.85726e-10	4.11641e-09	30292	407870
I26 pulmonary embolism	0.983938	0.978876	0.988939	5.44621e-10	4.56937e-09	10026	428136
A09 diarrhoea and gastro-enteritis of presumed infectious origin	0.988678	0.985099	0.992226	5.96765e-10	4.95729e-09	19904	418258
K90 intestinal malabsorption	0.97402	0.965821	0.982077	6.30949e-10	5.18987e-09	4334	433828
L42 pityriasis rosea	1.02885	1.01916	1.03792	9.86298e-10	8.03402e-09	1484	436678
M35 other systemic involvement of connective tissue	0.977726	0.970569	0.984781	1.24762e-09	1.0065e-08	6005	432157
K40 inguinal hernia	1.00792	1.00532	1.01049	1.64886e-09	1.31752e-08	27665	410497
B37 candidiasis	0.984356	0.979265	0.989387	1.83684e-09	1.45388e-08	10556	427606
G81 hemiplegia	0.972685	0.963746	0.981453	2.48703e-09	1.95011e-08	3407	434755
M05 seropositive rheumatoid arthritis	0.943774	0.925476	0.9616	3.15982e-09	2.45471e-08	1119	437043
J40 bronchitis, not specified as acute or chronic	0.983371	0.977853	0.988815	3.72127e-09	2.86435e-08	8555	429607
B95 streptococcus and staphylococcus as the cause of diseases classified to other chapters	0.982359	0.976496	0.988137	3.93515e-09	3.00145e-08	7217	430945
J38 diseases of vocal cords and larynx, not elsewhere classified	0.972663	0.96339	0.981751	8.69063e-09	6.55986e-08	3227	434935
J06 acute upper respiratory infections of multiple and unspecified sites	0.992968	0.990575	0.995349	8.7569e-09	6.55986e-08	45118	393044
B19 unspecified viral hepatitis	1.02964	1.01899	1.03949	9.12841e-09	6.77764e-08	1180	436982
J92 pleural plaque	0.969365	0.958904	0.979595	1.11197e-08	8.18374e-08	2259	435903
N94 pain and other conditions associated with female genital organs and menstrual cycle	0.984141	0.978711	0.989513	1.13498e-08	8.28042e-08	10748	427414
M43 other deforming dorsopathies	0.97932	0.972223	0.986306	1.22807e-08	8.88231e-08	5628	432534
I12 hypertensive renal disease	0.963281	0.950526	0.975728	2.10674e-08	1.51073e-07	1767	436395
K30 dyspepsia	0.988931	0.984974	0.99285	4.29697e-08	3.05522e-07	16719	421443
E10 insulin-dependent diabetes mellitus	0.978094	0.970261	0.985781	4.46228e-08	3.14609e-07	4125	434037
I05 rheumatic mitral valve diseases	1.03518	1.02147	1.04746	6.59807e-08	4.61315e-07	740	437422
M41 scoliosis	0.974312	0.964994	0.983458	7.37116e-08	5.07749e-07	3550	434612
D63 anaemia in chronic diseases classified elsewhere	0.958748	0.943851	0.973257	7.38325e-08	5.07749e-07	1411	436751
G25 other extrapyramidal and movement disorders	0.979127	0.971497	0.986628	8.80485e-08	6.00591e-07	4788	433374
N80 endometriosis	0.983407	0.977338	0.989403	9.00098e-08	6.09018e-07	8646	429516
I69 sequelae of cerebrovascular disease	0.972703	0.962626	0.982564	1.21089e-07	8.12752e-07	2676	435486
N83 noninflammatory disorders of ovary, fallopian tube and broad ligament	0.985821	0.980549	0.991039	1.43484e-07	9.55423e-07	11683	426479
I83 varicose veins of lower extremities	1.00853	1.00532	1.01171	1.5023e-07	9.92467e-07	21515	416647
L40 psoriasis	0.988743	0.984527	0.992912	1.67334e-07	1.09682e-06	13509	424653
I24 other acute ischaemic heart diseases	0.979025	0.971164	0.986738	1.76328e-07	1.14682e-06	3980	434182
M18 arthrosis of first carpometacarpal joint	0.968957	0.957356	0.980309	1.81406e-07	1.17077e-06	2435	435727
G50 disorders of trigeminal nerve	0.972289	0.961904	0.982458	1.89118e-07	1.21122e-06	2840	435322
I25 chronic ischaemic heart disease	0.993643	0.991245	0.99603	2.08994e-07	1.32167e-06	42877	395285
N73 other female pelvic inflammatory diseases	0.97709	0.968469	0.985568	2.09514e-07	1.32167e-06	4403	433759
I67 other cerebrovascular diseases	0.985035	0.979365	0.99063	2.36571e-07	1.48122e-06	7940	430222
K61 abscess of anal and rectal regions	0.975313	0.965936	0.984477	2.56126e-07	1.59178e-06	2778	435384
N32 other disorders of bladder	0.990406	0.986748	0.99403	2.75395e-07	1.69894e-06	17666	420496
G99 other disorders of nervous system in diseases classified elsewhere	0.970278	0.958797	0.98148	4.24088e-07	2.59715e-06	2086	436076
K80 cholelithiasis	1.00739	1.0045	1.01026	4.32269e-07	2.62807e-06	28743	409419
J10 influenza due to identified influenza virus	0.961728	0.946971	0.976084	4.40192e-07	2.65699e-06	1405	436757
D68 other coagulation defects	1.02162	1.01277	1.03004	7.20304e-07	4.31668e-06	2145	436017
E61 deficiency of other nutrient elements	0.957439	0.940637	0.973756	8.40187e-07	4.99941e-06	1160	437002
F30 manic episode	0.921916	0.891367	0.951371	1.01491e-06	5.95752e-06	413	437749
K26 duodenal ulcer	0.98688	0.98162	0.992069	1.01541e-06	5.95752e-06	8461	429701
K04 diseases of pulp and periapical tissues	0.985071	0.979084	0.990969	1.02616e-06	5.97881e-06	7131	431031
J33 nasal polyp	0.985622	0.979851	0.991305	1.03661e-06	5.99806e-06	6947	431215
G62 other polyneuropathies	0.980739	0.972988	0.988347	1.13083e-06	6.49839e-06	4228	433934
J42 unspecified chronic bronchitis	0.941907	0.918455	0.964584	1.70613e-06	9.73768e-06	635	437527
F43 reaction to severe stress, and adjustment disorders	0.98916	0.984716	0.993553	1.73427e-06	9.83143e-06	12738	425424
A41 other septicaemia	0.989316	0.984934	0.993648	1.75168e-06	9.8635e-06	12573	425589
K27 peptic ulcer, site unspecified	0.96754	0.954272	0.980452	1.7671e-06	9.884e-06	1591	436571
F22 persistent delusional disorders	0.932606	0.90521	0.958986	2.17348e-06	1.20765e-05	472	437690
O68 labour and delivery complicated by foetal stress [distress]	1.01799	1.01038	1.02547	2.41326e-06	1.33206e-05	3584	434578
I47 paroxysmal tachycardia	1.01231	1.00708	1.01742	2.69214e-06	1.47628e-05	6877	431285
M21 other acquired deformities of limbs	0.982288	0.974882	0.989564	2.78166e-06	1.51546e-05	4818	433344
K62 other diseases of anus and rectum	0.994167	0.99171	0.99661	3.27407e-06	1.77222e-05	40476	397686
M31 other necrotising vasculopathies	0.96694	0.953011	0.980513	3.63149e-06	1.95309e-05	1643	436519
H92 otalgia and effusion of ear	0.990138	0.985941	0.99429	4.07514e-06	2.17773e-05	14376	423786
O99 other maternal diseases classifiable elsewhere but complicating pregnancy, childbirth and the puerperium	1.02165	1.01219	1.03085	4.2546e-06	2.25925e-05	2120	436042
H91 other hearing loss	0.990847	0.986914	0.994741	5.03889e-06	2.65888e-05	15712	422450
F11 mental and behavioural disorders due to use of opioids	0.906035	0.866568	0.94389	6.17367e-06	3.23732e-05	237	437925
G35 multiple sclerosis	0.97251	0.960604	0.984121	6.26048e-06	3.26245e-05	2100	436062
J34 other disorders of nose and nasal sinuses	0.991193	0.987359	0.994985	6.57058e-06	3.40291e-05	15624	422538
H26 other cataract	0.99373	0.991003	0.996441	6.63014e-06	3.41269e-05	37415	400747
H25 senile cataract	0.992281	0.988913	0.995624	7.07503e-06	3.61948e-05	24049	414113
G43 migraine	0.99225	0.988855	0.995618	7.66469e-06	3.89738e-05	23122	415040
K02 dental caries	0.984075	0.977068	0.990956	8.26542e-06	4.17752e-05	4966	433196
O36 maternal care for other known or suspected foetal problems	1.02125	1.01167	1.03056	8.38642e-06	4.2133e-05	2071	436091
E53 deficiency of other b group vitamins	0.979722	0.9708	0.988464	8.4601e-06	4.22502e-05	3436	434726
K08 other disorders of teeth and supporting structures	0.982438	0.97465	0.990078	9.77471e-06	4.85265e-05	4243	433919
L89 decubitus ulcer	0.981545	0.973361	0.989571	9.83738e-06	4.85503e-05	3823	434339
G95 other diseases of spinal cord	0.970469	0.957378	0.9832	1.01164e-05	4.96356e-05	1615	436547
D51 vitamin b12 deficiency anaemia	0.978504	0.96891	0.987899	1.14317e-05	5.5763e-05	3147	435015
J61 pneumoconiosis due to asbestos and other mineral fibres	0.953422	0.932735	0.973373	1.17351e-05	5.69118e-05	636	437526
E86 volume depletion	0.987705	0.982185	0.993148	1.24916e-05	6.02324e-05	8162	430000
K60 fissure and fistula of anal and rectal regions	0.986022	0.979726	0.99221	1.31293e-05	6.29455e-05	5861	432301
I20 angina pectoris	0.993828	0.991042	0.996595	1.40459e-05	6.69574e-05	30950	407212
J13 pneumonia due to streptococcus pneumoniae	0.959761	0.941626	0.977292	1.49619e-05	7.09212e-05	919	437243
O02 other abnormal products of conception	1.02137	1.01139	1.03097	1.53843e-05	7.25139e-05	1917	436245
L08 other local infections of skin and subcutaneous tissue	0.990725	0.986492	0.994911	1.72334e-05	8.07756e-05	13594	424568
J11 influenza, virus not identified	0.989029	0.983956	0.994035	2.20468e-05	0.000102763	9554	428608
J15 bacterial pneumonia, not elsewhere classified	0.967459	0.952352	0.982101	2.4982e-05	0.000115801	1217	436945
J90 pleural effusion, not elsewhere classified	0.99065	0.986286	0.994966	2.641e-05	0.000121747	12642	425520
B86 scabies	0.975989	0.964726	0.986963	2.91582e-05	0.000133681	2131	436031
H60 otitis externa	0.992622	0.989151	0.99606	3.03423e-05	0.000138354	19689	418473
N31 neuromuscular dysfunction of bladder, not elsewhere classified	0.983232	0.975329	0.990989	3.16007e-05	0.000143313	4314	433848
K31 other diseases of stomach and duodenum	0.991681	0.987751	0.995572	3.30131e-05	0.000148914	16237	421925
K83 other diseases of biliary tract	1.01367	1.00707	1.02008	3.42694e-05	0.000153754	4489	433673
F19 mental and behavioural disorders due to multiple drug use and use of other psychoactive substances	0.915925	0.876957	0.953106	3.63853e-05	0.000162379	233	437929
K50 crohn's disease [regional enteritis]	0.980007	0.970451	0.989346	4.04554e-05	0.000179588	2878	435284
Q21 congenital malformations of cardiac septa	1.02351	1.01166	1.03449	4.5938e-05	0.000202853	1112	437050
F13 mental and behavioural disorders due to use of sedatives or hypnotics	0.912034	0.870663	0.951703	5.09676e-05	0.000223884	242	437920
H66 suppurative and unspecified otitis media	0.989401	0.984228	0.994502	5.75902e-05	0.000251657	9065	429097
O48 prolonged pregnancy	1.02358	1.0117	1.03499	5.9478e-05	0.000257962	1272	436890
I42 cardiomyopathy	1.01521	1.0076	1.02256	5.9648e-05	0.000257962	2900	435262
A08 viral and other specified intestinal infections	0.985032	0.977708	0.992222	6.02891e-05	0.000259398	4746	433416
G59 mononeuropathy in diseases classified elsewhere	0.925844	0.890099	0.960012	6.58969e-05	0.000282079	274	437888
M77 other enthesopathies	0.994216	0.991358	0.997053	7.20001e-05	0.000306201	29152	409010
M12 other specific arthropathies	0.95412	0.931586	0.97581	7.2262e-05	0.000306201	659	437503
K92 other diseases of digestive system	0.993053	0.989608	0.996467	7.62763e-05	0.000320381	19877	418285
L71 rosacea	1.01195	1.00593	1.01784	7.63722e-05	0.000320381	5499	432663
K11 diseases of salivary glands	0.981515	0.972322	0.990508	7.93739e-05	0.000331317	3146	435016
O69 labour and delivery complicated by umbilical cord complications	1.02951	1.01376	1.04428	0.000121528	0.000504762	672	437490
K42 umbilical hernia	0.98953	0.984168	0.99481	0.000125082	0.000516963	7415	430747
G58 other mononeuropathies	0.963758	0.945226	0.98164	0.000129748	0.000533622	882	437280
A04 other bacterial intestinal infections	0.988567	0.98269	0.994353	0.000133308	0.000545586	7116	431046
K55 vascular disorders of intestine	0.980287	0.970145	0.990197	0.000136507	0.000555968	2625	435537
A15 respiratory tuberculosis, bacteriologically and histologically confirmed	0.978417	0.967269	0.989295	0.000145855	0.000591172	2260	435902
B06 rubella [german measles]	1.0146	1.00687	1.02206	0.000150183	0.000605787	3073	435089
B15 acute hepatitis a	1.023	1.01051	1.03455	0.000154619	0.000620696	1006	437156
I64 stroke, not specified as haemorrhage or infarction	0.989661	0.984289	0.994957	0.000157596	0.000629635	8228	429934
B17 other acute viral hepatitis	1.0355	1.01481	1.05232	0.000167938	0.000667773	265	437897
F29 unspecified nonorganic psychosis	0.950599	0.924912	0.975181	0.000176545	0.000698687	489	437673
D75 other diseases of blood and blood-forming organs	1.01709	1.00788	1.02588	0.000178307	0.000702347	2061	436101
J99 respiratory disorders in diseases classified elsewhere	0.945796	0.917479	0.972915	0.000198161	0.000776902	432	437730
L93 lupus erythematosus	0.938566	0.906586	0.969226	0.000200996	0.000784351	388	437774
D56 thalassaemia	1.03841	1.0159	1.05696	0.000203692	0.000791192	241	437921
K10 other diseases of jaws	0.975305	0.962147	0.98809	0.000229796	0.000888472	1660	436502
M07 psoriatic and enteropathic arthropathies	0.972096	0.957218	0.9865	0.000232506	0.00089483	1266	436896
H04 disorders of lachrymal system	0.991497	0.986961	0.995983	0.000234291	0.000897582	13218	424944
I63 cerebral infarction	0.989674	0.984151	0.995116	0.000240367	0.000916674	7742	430420
L60 nail disorders	0.991052	0.986263	0.995778	0.000242791	0.000921728	10165	427997
H53 visual disturbances	0.991313	0.986663	0.995905	0.000243945	0.000921937	11238	426924
J69 pneumonitis due to solids and liquids	0.981541	0.971646	0.991202	0.000247803	0.000932317	2543	435619
O72 postpartum haemorrhage	1.01899	1.00844	1.02917	0.000290136	0.00108671	1763	436399
F40 phobic anxiety disorders	0.983381	0.974306	0.992269	0.000323731	0.00120716	3454	434708
J46 status asthmaticus	0.948701	0.920888	0.975297	0.000325624	0.00120884	442	437720
H20 iridocyclitis	0.981292	0.971043	0.991289	0.000334575	0.0012366	2465	435697
O73 retained placenta and membranes, without haemorrhage	1.03943	1.01587	1.06003	0.000367528	0.00135244	262	437900
G20 parkinson's disease	1.01321	1.00565	1.02052	0.000462126	0.00168197	3166	434996
M32 systemic lupus erythematosus	0.962916	0.942204	0.982904	0.000462174	0.00168197	823	437339
N03 chronic nephritic syndrome	0.970957	0.954677	0.986697	0.000463093	0.00168197	1066	437096
O75 other complications of labour and delivery, not elsewhere classified	1.02477	1.01036	1.03843	0.000465654	0.00168398	844	437318
K43 ventral hernia	0.989154	0.983028	0.995179	0.000501974	0.00180754	6395	431767
F99 mental disorder, not otherwise specified	0.94615	0.915954	0.974891	0.000506758	0.00181697	364	437798
G41 status epilepticus	0.939644	0.905814	0.971802	0.000525126	0.00187481	295	437867
J02 acute pharyngitis	0.994007	0.990608	0.997376	0.00053939	0.00191758	21138	417024
F09 unspecified organic or symptomatic mental disorder	0.952805	0.925997	0.978367	0.000575836	0.00203851	443	437719
J32 chronic sinusitis	0.992145	0.987638	0.996597	0.000619542	0.00218401	11939	426223
I89 other non-infective disorders of lymphatic vessels and lymph nodes	0.980783	0.969717	0.991577	0.000646009	0.00226779	2331	435831
O80 single spontaneous delivery	1.00776	1.00325	1.01222	0.000662239	0.00231508	13548	424614
I80 phlebitis and thrombophlebitis	0.993264	0.989374	0.997115	0.000674705	0.00234849	16326	421836
K66 other disorders of peritoneum	0.989631	0.983636	0.995532	0.000677394	0.00234849	7017	431145
O42 premature rupture of membranes	1.02112	1.00855	1.03319	0.000690376	0.00238364	1158	437004
B01 varicella [chickenpox]	1.0072	1.00299	1.01134	0.000702638	0.00241604	10859	427303
F81 specific developmental disorders of scholastic skills	0.95038	0.921315	0.977917	0.000826676	0.00283094	350	437812
M40 kyphosis and lordosis	0.966752	0.947033	0.985743	0.00094085	0.00320883	805	437357
L98 other disorders of skin and subcutaneous tissue, not elsewhere classified	1.00392	1.00158	1.00624	0.000948882	0.00322313	43165	394997
D89 other disorders involving the immune mechanism, not elsewhere classified	0.963235	0.941376	0.984215	0.000973811	0.00329447	636	437526
M96 postprocedural musculoskeletal disorders, not elsewhere classified	0.970541	0.952989	0.987478	0.000980503	0.00330378	973	437189
F44 dissociative [conversion] disorders	0.941084	0.906285	0.974159	0.0009897	0.00331634	304	437858
K81 cholecystitis	1.01019	1.00403	1.01622	0.000992134	0.00331634	5483	432679
O63 long labour	1.01608	1.00628	1.02561	0.00101423	0.00337673	2073	436089
H54 blindness and low vision	0.985011	0.976024	0.993798	0.00103803	0.00344231	3136	435026
F05 delirium, not induced by alcohol and other psychoactive substances	0.988143	0.981019	0.99514	0.00107145	0.00353915	4878	433284
A63 other predominantly sexually transmitted diseases, not elsewhere classified	0.979563	0.96724	0.991508	0.00109155	0.00359142	1650	436512
M92 other juvenile osteochondrosis	0.964816	0.943567	0.985113	0.00112585	0.00368981	603	437559
H33 retinal detachments and breaks	1.00885	1.00344	1.01415	0.00114462	0.00373671	6486	431676
F15 mental and behavioural disorders due to use of other stimulants, including caffeine	0.860656	0.781654	0.936272	0.00116843	0.00379968	66	438096
J17 pneumonia in diseases classified elsewhere	0.946575	0.914312	0.977203	0.00122495	0.00396808	306	437856
O32 maternal care for known or suspected malpresentation of foetus	1.01913	1.00717	1.03061	0.00124445	0.00401573	1343	436819
M70 soft tissue disorders related to use, overuse and pressure	0.993585	0.98968	0.997447	0.0012496	0.00401692	15104	423058
I36 nonrheumatic tricuspid valve disorders	1.0281	1.00954	1.04407	0.00127262	0.00407531	427	437735
O34 maternal care for known or suspected abnormality of pelvic organs	1.01729	1.00646	1.02776	0.00133862	0.00427035	1669	436493
M50 cervical disk disorders	0.987359	0.979599	0.994961	0.00135359	0.00430176	4054	434108
M72 fibroblastic disorders	0.994754	0.991532	0.997947	0.0013856	0.00438686	21981	416181
I84 haemorrhoids	0.99524	0.992313	0.998145	0.00141395	0.00445978	27568	410594
B18 chronic viral hepatitis	1.02332	1.00814	1.03702	0.00142259	0.00447024	598	437564
N95 menopausal and other perimenopausal disorders	0.994767	0.991542	0.997977	0.00147523	0.00461837	33659	404503
G80 infantile cerebral palsy	0.940719	0.904066	0.975329	0.00160746	0.00501359	245	437917
F42 obsessive-compulsive disorder	0.96991	0.95111	0.987953	0.00163179	0.00507065	792	437370
D61 other aplastic anaemias	1.01786	1.00621	1.02878	0.00179322	0.00555172	1264	436898
N89 other noninflammatory disorders of vagina	1.00792	1.00289	1.0129	0.0018335	0.00565555	11037	427125
I71 aortic aneurysm and dissection	0.988172	0.980651	0.995539	0.00196667	0.00604407	3866	434296
N47 redundant prepuce, phimosis and paraphimosis	0.988527	0.98119	0.995701	0.00206527	0.00632396	3555	434607
J12 viral pneumonia, not elsewhere classified	0.977767	0.963521	0.991545	0.00211664	0.00645768	1269	436893
N26 unspecified contracted kidney	0.951003	0.919782	0.980654	0.00213449	0.00648854	331	437831
I08 multiple valve diseases	1.00899	1.00316	1.0147	0.00215336	0.00652226	5826	432336
L72 follicular cysts of skin and subcutaneous tissue	0.993687	0.989638	0.99769	0.00218833	0.00660434	14212	423950
G94 other disorders of brain in diseases classified elsewhere	0.914966	0.861192	0.965773	0.00241422	0.00725998	144	438018
G21 secondary parkinsonism	0.937411	0.897231	0.975418	0.0024555	0.00735772	216	437946
N28 other disorders of kidney and ureter, not elsewhere classified	0.991841	0.98652	0.997085	0.00257437	0.00768646	8193	429969
N13 obstructive and reflux uropathy	0.990417	0.984155	0.996569	0.00260248	0.00774284	5818	432344
G98 other disorders of nervous system, not elsewhere classified	0.982344	0.970485	0.993866	0.00336043	0.00996255	1871	436291
O16 unspecified maternal hypertension	1.0229	1.00685	1.038	0.00360122	0.0106388	708	437454
M71 other bursopathies	0.986882	0.977988	0.995576	0.00368922	0.0108605	3190	434972
J95 postprocedural respiratory disorders, not elsewhere classified	0.969607	0.948957	0.989399	0.00376145	0.0110345	671	437491
D53 other nutritional anaemias	0.938395	0.896841	0.977642	0.00390544	0.0114169	214	437948
Q05 spina bifida	0.953126	0.921188	0.983318	0.00396281	0.0115444	318	437844
L50 urticaria	0.99254	0.987445	0.997565	0.00399242	0.0115905	9702	428460
J01 acute sinusitis	0.995048	0.991656	0.998411	0.00414905	0.0120036	22025	416137
M00 pyogenic arthritis	0.973801	0.955769	0.991112	0.00417057	0.0120244	810	437352
H00 hordeolum and chalazion	1.00621	1.00191	1.01044	0.00421076	0.0120987	11138	427024
M86 osteomyelitis	0.985029	0.974708	0.995075	0.00425364	0.0121802	2275	435887
Q24 other congenital malformations of heart	1.0268	1.00689	1.04389	0.0042992	0.0122688	369	437793
L05 pilonidal cyst	0.98146	0.968613	0.993866	0.00437994	0.0124568	1376	436786
L53 other erythematous conditions	0.980016	0.966139	0.993452	0.00454376	0.0128791	1415	436747
E27 other disorders of adrenal gland	0.9786	0.963698	0.993002	0.00465398	0.0131471	1238	436924
L11 other acantholytic disorders	1.03869	1.00665	1.06137	0.00479269	0.0134935	107	438055
K13 other diseases of lip and oral mucosa	0.991356	0.985321	0.997294	0.00484563	0.0135739	6744	431418
N11 chronic tubulo-interstitial nephritis	0.950761	0.916509	0.9832	0.00486505	0.0135739	301	437861
O26 maternal care for other conditions predominantly related to pregnancy	1.01402	1.00405	1.0237	0.00486977	0.0135739	2059	436103
A16 respiratory tuberculosis, not confirmed bacteriologically or histologically	0.966177	0.942431	0.988856	0.00505947	0.014056	528	437634
F34 persistent mood [affective] disorders	0.973666	0.955058	0.991535	0.00527116	0.0145957	832	437330
E28 ovarian dysfunction	0.982581	0.970258	0.994579	0.00540123	0.0149067	1970	436192
J93 pneumothorax	0.987707	0.978985	0.996221	0.00547716	0.0150667	2980	435182
M85 other disorders of bone density and structure	0.993336	0.988585	0.998036	0.00587489	0.016108	13215	424947
N63 unspecified lump in breast	1.00614	1.00173	1.0105	0.0059285	0.016202	14271	423891
Q43 other congenital malformations of intestine	0.965459	0.940649	0.989059	0.00607037	0.0165358	480	437682
E89 postprocedural endocrine and metabolic disorders, not elsewhere classified	0.985748	0.975516	0.995747	0.00612966	0.0166433	2804	435358
E55 vitamin d deficiency	0.988732	0.980623	0.996678	0.0062379	0.0168826	4028	434134
Q83 congenital malformations of breast	1.04195	1.00706	1.0678	0.00629479	0.0169818	133	438029
Q67 congenital musculoskeletal deformities of head, face, spine and chest	1.02925	1.00614	1.0484	0.0064454	0.0173323	275	437887
N25 disorders resulting from impaired renal tubular function	0.93998	0.896932	0.980463	0.00650613	0.0174398	193	437969
D72 other disorders of white blood cells	0.980267	0.965954	0.994099	0.00654067	0.0174748	1286	436876
L82 seborrhoeic keratosis	1.00392	1.00108	1.00674	0.00656086	0.0174748	28492	409670
H93 other disorders of ear, not elsewhere classified	0.994148	0.989911	0.998334	0.00661855	0.0175727	12755	425407
N04 nephrotic syndrome	0.959799	0.930567	0.987493	0.00679155	0.0179751	359	437803
I09 other rheumatic heart diseases	1.04336	1.0052	1.06905	0.00685571	0.0180879	106	438056
F23 acute and transient psychotic disorders	0.949437	0.912573	0.984034	0.0070436	0.0185253	239	437923
L29 pruritus	0.993498	0.988745	0.998191	0.00715522	0.0187601	11034	427128
J86 pyothorax	0.972474	0.952258	0.991801	0.00718245	0.0187728	648	437514
N49 inflammatory disorders of male genital organs, not elsewhere classified	0.968581	0.945309	0.990621	0.00756436	0.0197096	434	437728
G51 facial nerve disorders	0.987932	0.978996	0.996657	0.00777675	0.0202003	3083	435079
I60 subarachnoid haemorrhage	0.982674	0.969818	0.995143	0.00787788	0.0203998	1654	436508
F39 unspecified mood [affective] disorder	0.975433	0.957157	0.992977	0.00797466	0.0205869	861	437301
N99 postprocedural disorders of genito-urinary system, not elsewhere classified	0.981915	0.96848	0.994957	0.00800829	0.0206103	1636	436526
F69 unspecified disorder of adult personality and behaviour	0.933358	0.883947	0.979283	0.0084276	0.0215604	140	438022
L59 other disorders of skin and subcutaneous tissue related to radiation	0.875847	0.788051	0.959069	0.00842885	0.0215604	63	438099
M23 internal derangement of knee	0.995633	0.992357	0.998879	0.00881927	0.0224905	20459	417703
B05 measles	1.00652	1.00155	1.01141	0.00925607	0.0235329	7877	430285
H18 other disorders of cornea	0.988811	0.980197	0.997236	0.0104997	0.0266139	3443	434719
L28 lichen simplex chronicus and prurigo	0.982146	0.968357	0.995493	0.0106201	0.0268381	1435	436727
B34 viral infection of unspecified site	0.993806	0.98903	0.998519	0.0107542	0.0270953	10487	427675
L20 atopic dermatitis	0.994305	0.989909	0.998646	0.0108449	0.0272422	12177	425985
G54 nerve root and plexus disorders	0.980905	0.966081	0.995209	0.010982	0.0275042	1205	436957
B97 viral agents as the cause of diseases classified to other chapters	0.986083	0.975218	0.996646	0.0114989	0.0287131	2131	436031
E56 other vitamin deficiencies	0.948669	0.908746	0.986241	0.011699	0.0291259	230	437932
O47 false labour	1.01622	1.00323	1.02869	0.0118358	0.0293793	1148	437014
H35 other retinal disorders	0.99458	0.990315	0.998797	0.0124932	0.0309196	13692	424470
J04 acute laryngitis and tracheitis	0.989835	0.981805	0.997707	0.0126845	0.0313008	4210	433952
I99 other and unspecified disorders of circulatory system	0.970529	0.947119	0.992817	0.0128853	0.0317031	519	437643
I79 disorders of arteries, arterioles and capillaries in diseases classified elsewhere	0.936391	0.886169	0.983075	0.0132262	0.0324468	128	438034
L84 corns and callosities	0.988952	0.980154	0.99755	0.013322	0.0325752	3283	434879
N70 salpingitis and oophoritis	0.976616	0.957989	0.994577	0.0133562	0.0325752	953	437209
E21 hyperparathyroidism and other disorders of parathyroid gland	0.985351	0.973604	0.99679	0.0139805	0.033999	2109	436053
Q28 other congenital malformations of circulatory system	0.952016	0.913524	0.988059	0.0140791	0.0341399	222	437940
A95 yellow fever	1.04302	1.00017	1.07005	0.0142112	0.0343607	63	438099
O14 gestational [pregnancy-induced] hypertension with significant proteinuria	1.02389	1.00361	1.0424	0.0148838	0.0358193	471	437691
G82 paraplegia and tetraplegia	0.969201	0.944176	0.992913	0.0148998	0.0358193	438	437724
F10 mental and behavioural disorders due to use of alcohol	0.994582	0.990201	0.998905	0.0149719	0.0358897	10733	427429
L23 allergic contact dermatitis	0.976289	0.957014	0.994796	0.0151591	0.036235	821	437341
M62 other disorders of muscle	0.991036	0.98373	0.998192	0.0155925	0.0371651	4316	433846
E26 hyperaldosteronism	1.03223	1.00248	1.05508	0.0161228	0.0383201	157	438005
B98 other specified infectious agents as the cause of diseases classified to other chapters	0.990201	0.982159	0.998069	0.0163127	0.0386621	3787	434375
O15 eclampsia	1.04503	1.00155	1.07699	0.0168722	0.0398755	98	438064
F48 other neurotic disorders	0.963255	0.932849	0.991946	0.0169753	0.0398973	343	437819
L52 erythema nodosum	0.955714	0.919193	0.990098	0.0169766	0.0398973	268	437894
G57 mononeuropathies of lower limb	0.990935	0.98344	0.998286	0.0171993	0.0403079	4699	433463
O44 placenta praevia	1.03197	1.00333	1.0565	0.0173361	0.0405153	200	437962
H02 other disorders of eyelid	0.994538	0.989987	0.999034	0.0182868	0.0426044	11808	426354
E29 testicular dysfunction	0.97457	0.953181	0.994841	0.0183316	0.0426044	493	437669
B27 infectious mononucleosis	1.00924	1.00139	1.01683	0.0185828	0.043069	3017	435145
Q82 other congenital malformations of skin	0.984351	0.971003	0.997263	0.0205356	0.0474638	1474	436688
M90 osteopathies in diseases classified elsewhere	0.978409	0.959958	0.996084	0.0206041	0.0474914	775	437387
D57 sickle-cell disorders	1.04471	0.997004	1.07392	0.0208584	0.0479457	53	438109
O91 infections of breast associated with childbirth	1.02809	1.00252	1.05082	0.0214983	0.0492816	290	437872
G96 other disorders of central nervous system	0.971633	0.947102	0.994917	0.0220426	0.0503917	486	437676
H10 conjunctivitis	0.996022	0.992583	0.999431	0.0230633	0.0525818	20851	417311
I46 cardiac arrest	0.988901	0.979248	0.9983	0.0231996	0.0527491	2432	435730
O92 other disorders of breast and lactation associated with childbirth	1.03208	1.00172	1.05773	0.023735	0.0537247	197	437965
N45 orchitis and epididymitis	0.99042	0.982048	0.998572	0.0237567	0.0537247	2673	435489
N77 vulvovaginal ulceration and inflammation in diseases classified elsewhere	0.964072	0.932702	0.993876	0.0240354	0.054209	387	437775
J64 unspecified pneumoconiosis	0.898211	0.811926	0.977999	0.0244923	0.0550912	50	438112
L55 sunburn	0.967651	0.939125	0.994542	0.0246669	0.0553357	363	437799
G12 spinal muscular atrophy and related syndromes	0.976064	0.954881	0.996273	0.0253014	0.0566077	612	437550
J41 simple and mucopurulent chronic bronchitis	0.933613	0.875498	0.987375	0.0255011	0.0569028	110	438052
J31 chronic rhinitis, nasopharyngitis and pharyngitis	0.992986	0.986797	0.999068	0.0255914	0.0569528	6141	432021
K28 gastrojejunal ulcer	0.939816	0.886592	0.989037	0.026382	0.0585568	122	438040
G03 meningitis due to other and unspecified causes	0.988122	0.977548	0.998394	0.0264631	0.0585819	2147	436015
K86 other diseases of pancreas	0.989465	0.980059	0.998634	0.0270526	0.0597293	2725	435437
G83 other paralytic syndromes	0.983841	0.969295	0.997857	0.0279379	0.061522	1187	436975
J30 vasomotor and allergic rhinitis	0.997385	0.995044	0.999713	0.0283598	0.0622875	42906	395256
L57 skin changes due to chronic exposure to nonionising radiation	1.00378	1.00037	1.00716	0.0285794	0.062606	18992	419170
N85 other noninflammatory disorders of uterus, except cervix	0.992772	0.98626	0.999196	0.0291034	0.0635315	7336	430826
L80 vitiligo	1.01495	1.001	1.028	0.0291533	0.0635315	971	437191
M20 acquired deformities of fingers and toes	0.995768	0.991948	0.999554	0.029521	0.064166	19400	418762
A49 bacterial infection of unspecified site	0.988596	0.978217	0.998688	0.0299793	0.0649939	2247	435915
J80 adult respiratory distress syndrome	0.968714	0.94007	0.995688	0.0303315	0.0655879	340	437822
G44 other headache syndromes	0.992422	0.985521	0.99919	0.0304182	0.0656063	5080	433082
M53 other dorsopathies, not elsewhere classified	0.992708	0.986032	0.999264	0.0313929	0.0675349	5687	432475
K09 cysts of oral region, not elsewhere classified	1.01551	1.00073	1.02922	0.0321284	0.0689404	821	437341
B26 mumps	1.00656	1.00045	1.01254	0.0328551	0.0703201	5116	433046
Q87 other specified congenital malformation syndromes affecting multiple systems	1.02374	0.99998	1.04376	0.0333852	0.0712728	271	437891
N02 recurrent and persistent haematuria	0.985423	0.971844	0.998534	0.0336838	0.0717276	1350	436812
O82 single delivery by caesarean section	1.01056	1.00058	1.02023	0.0342598	0.0727696	2375	435787
A42 actinomycosis	0.957734	0.917497	0.995014	0.0371529	0.0787153	190	437972
F53 mental and behavioural disorders associated with the puerperium, not elsewhere classified	0.982288	0.965429	0.998559	0.0379179	0.0801338	1104	437058
J82 pulmonary eosinophilia, not elsewhere classified	0.955629	0.913191	0.995096	0.0386219	0.0813229	188	437974
G06 intracranial and intraspinal abscess and granuloma	0.968362	0.937975	0.996887	0.03874	0.0813229	308	437854
L25 unspecified contact dermatitis	0.990212	0.98086	0.99933	0.0387713	0.0813229	2874	435288
N14 drug- and heavy-metal-induced tubulo-interstitial and tubular conditions	0.927109	0.858157	0.990252	0.038911	0.0813624	76	438086
Q62 congenital obstructive defects of renal pelvis and congenital malformations of ureter	1.02987	0.99781	1.05423	0.0389841	0.0813624	156	438006
A38 scarlet fever	1.01266	1.0002	1.02444	0.0397969	0.0828525	1235	436927
G09 sequelae of inflammatory diseases of central nervous system	0.925045	0.853854	0.990276	0.0400618	0.0831977	75	438087
Q22 congenital malformations of pulmonary and tricuspid valves	1.04232	0.990848	1.07269	0.0409447	0.0848212	51	438111
I72 other aneurysm	0.985862	0.972113	0.999125	0.0417827	0.086344	1277	436885
H51 other disorders of binocular movement	0.959528	0.919894	0.996398	0.0429257	0.0884881	209	437953
O20 haemorrhage in early pregnancy	1.01252	1.00002	1.02451	0.0440081	0.090497	1348	436814
O46 antepartum haemorrhage, not elsewhere classified	1.01642	0.999848	1.03209	0.0443359	0.0909393	702	437460
B44 aspergillosis	0.971662	0.943682	0.998049	0.0444399	0.0909393	374	437788
I95 hypotension	0.99605	0.992174	0.999885	0.0450889	0.0920427	15584	422578
D86 sarcoidosis	1.01063	0.999944	1.02084	0.0452858	0.0922204	1684	436478
I27 other pulmonary heart diseases	1.00938	0.999966	1.01845	0.0458075	0.0930568	2257	435905
I06 rheumatic aortic valve diseases	1.0341	0.995369	1.06212	0.046594	0.0944259	103	438059
B00 herpesviral [herpes simplex] infections	0.992317	0.984675	0.999802	0.0473571	0.0957412	4300	433862
M93 other osteochondropathies	0.982374	0.964683	0.999261	0.0478758	0.0965571	776	437386
N61 inflammatory disorders of breast	0.986926	0.973799	0.999682	0.0492759	0.0991427	1787	436375
J67 hypersensitivity pneumonitis due to organic dust	0.961399	0.922345	0.997772	0.0499518	0.100262	212	437950
N82 fistulae involving female genital tract	0.964701	0.928922	0.998467	0.0511846	0.102435	303	437859
F14 mental and behavioural disorders due to use of cocaine	0.929188	0.857619	0.993476	0.0512785	0.102435	64	438098
L21 seborrhoeic dermatitis	0.995014	0.989964	0.999989	0.051799	0.102993	8944	429218
N19 unspecified renal failure	0.991504	0.982877	0.999922	0.0518034	0.102993	3064	435098
A60 anogenital herpesviral [herpes simplex] infections	1.02004	0.998577	1.03912	0.0520963	0.10333	395	437767
F91 conduct disorders	0.95214	0.902875	0.997067	0.0532264	0.105083	121	438041
L12 pemphigoid	0.962964	0.924928	0.998361	0.0532303	0.105083	218	437944
G52 disorders of other cranial nerves	0.974761	0.948675	0.999445	0.0547813	0.107891	444	437718
N15 other renal tubulo-interstitial diseases	0.958913	0.916172	0.998543	0.0564659	0.110948	182	437980
P96 other conditions originating in the perinatal period	0.954731	0.907817	0.998476	0.0567125	0.111172	183	437979
I11 hypertensive heart disease	0.982947	0.965008	1.00008	0.0590875	0.115558	749	437413
G31 other degenerative diseases of nervous system, not elsewhere classified	1.00873	0.999446	1.01767	0.059459	0.116014	2240	435922
G97 postprocedural disorders of nervous system, not elsewhere classified	0.972137	0.942547	0.999889	0.0609385	0.118625	332	437830
A01 typhoid and paratyphoid fevers	1.0307	0.993039	1.05748	0.0625662	0.121512	95	438067
I33 acute and subacute endocarditis	1.01616	0.998254	1.0324	0.0627354	0.121559	509	437653
O22 venous complications in pregnancy	1.03328	0.994391	1.065	0.0640513	0.123167	119	438043
H90 conductive and sensorineural hearing loss	0.994748	0.989158	1.00025	0.0641359	0.123167	7319	430843
Q50 congenital malformations of ovaries, fallopian tubes and broad ligaments	0.966775	0.931166	1.0002	0.0642195	0.123167	282	437880
J05 acute obstructive laryngitis [croup] and epiglottitis	0.958636	0.914153	0.999594	0.0643136	0.123167	156	438006
M42 spinal osteochondrosis	0.960429	0.917776	0.999615	0.0643354	0.123167	163	437999
Q76 congenital malformations of spine and bony thorax	0.981755	0.962165	1.00044	0.0644461	0.123167	709	437453
O66 other obstructed labour	1.01982	0.997624	1.04025	0.0662503	0.126327	379	437783
A46 erysipelas	0.969504	0.936469	1.00045	0.0665144	0.126543	288	437874
I15 secondary hypertension	0.967714	0.932492	1.00045	0.06774	0.128583	229	437933
H55 nystagmus and other irregular eye movements	0.980843	0.959868	1.00077	0.0693664	0.131373	589	437573
F07 personality and behavioural disorders due to brain disease, damage and dysfunction	0.96483	0.926163	1.00058	0.0697716	0.131843	200	437962
B94 sequelae of other and unspecified infectious and parasitic diseases	0.951876	0.899017	1.00029	0.070751	0.133393	122	438040
O62 abnormalities of forces of labour	1.01721	0.997679	1.03549	0.0721438	0.135714	494	437668
F79 unspecified mental retardation	0.953891	0.902703	1.00037	0.0723498	0.135798	114	438048
M99 biomechanical lesions, not elsewhere classified	0.976623	0.950712	1.00106	0.0726254	0.13601	418	437744
N50 other disorders of male genital organs	1.00358	0.999613	1.00749	0.07432	0.138874	10506	427656
N88 other noninflammatory disorders of cervix uteri	0.990523	0.979975	1.00083	0.0763672	0.142382	2784	435378
A07 other protozoal intestinal diseases	1.01683	0.997151	1.03454	0.0769827	0.143212	452	437710
L04 acute lymphadenitis	0.982356	0.962472	1.00131	0.0778766	0.144554	688	437474
M66 spontaneous rupture of synovium and tendon	0.987872	0.974178	1.00107	0.0791553	0.146603	1305	436857
K06 other disorders of gingiva and edentulous alveolar ridge	0.982751	0.963116	1.00147	0.0808517	0.149231	692	437470
M89 other disorders of bone	0.993504	0.986164	1.0007	0.0809296	0.149231	4854	433308
B59 pneumocystosis	0.958677	0.911426	1.00198	0.081417	0.1498	135	438027
F80 specific developmental disorders of speech and language	0.9723	0.940547	1.0019	0.0817652	0.150112	270	437892
K56 paralytic ileus and intestinal obstruction without hernia	0.99532	0.989995	1.00057	0.0833959	0.152771	8367	429795
L81 other disorders of pigmentation	1.00629	0.99904	1.01337	0.0842143	0.153934	4191	433971
K12 stomatitis and related lesions	0.993163	0.985211	1.00094	0.0894631	0.163173	3796	434366
J14 pneumonia due to haemophilus influenzae	0.968563	0.93163	1.00288	0.0897729	0.163383	219	437943
O64 obstructed labour due to malposition and malpresentation of foetus	1.01674	0.996391	1.03567	0.0926316	0.168221	466	437696
F84 pervasive developmental disorders	0.972726	0.940163	1.00279	0.0932054	0.168724	235	437927
J91 pleural effusion in conditions classified elsewhere	0.979639	0.955505	1.0025	0.0933109	0.168724	476	437686
K05 gingivitis and periodontal diseases	0.990122	0.978402	1.00146	0.0949299	0.171282	1752	436410
J39 other diseases of upper respiratory tract	0.9898	0.97768	1.00152	0.0953978	0.171757	1639	436523
N05 unspecified nephritic syndrome	0.983765	0.964373	1.00224	0.095902	0.172295	685	437477
B35 dermatophytosis	0.997653	0.994881	1.0004	0.0962591	0.172508	29064	409098
N76 other inflammation of vagina and vulva	0.993068	0.984851	1.00114	0.0964318	0.172508	4480	433682
M94 other disorders of cartilage	0.991517	0.98141	1.00135	0.0968521	0.172891	2431	435731
E24 cushing's syndrome	0.964177	0.921184	1.00403	0.0973025	0.173326	191	437971
I78 diseases of capillaries	1.00724	0.998374	1.01583	0.102756	0.182653	2701	435461
J00 acute nasopharyngitis [common cold]	0.994234	0.987245	1.00108	0.103468	0.18348	4920	433242
J70 respiratory conditions due to other external agents	0.962496	0.916534	1.00476	0.103659	0.18348	151	438011
Q30 congenital malformations of nose	0.949787	0.888117	1.00554	0.104958	0.185131	91	438071
G70 myasthenia gravis and other myoneural disorders	1.0163	0.995487	1.03494	0.105033	0.185131	431	437731
O65 obstructed labour due to maternal pelvic abnormality	1.03935	0.983605	1.07869	0.1058	0.186093	52	438110
J16 pneumonia due to other infectious organisms, not elsewhere classified	0.947828	0.883421	1.00597	0.107082	0.187932	83	438079
H72 perforation of tympanic membrane	0.990862	0.979623	1.00175	0.107294	0.187932	1904	436258
J37 chronic laryngitis and laryngotracheitis	0.981417	0.958237	1.00338	0.110462	0.193078	522	437640
B49 unspecified mycosis	1.01541	0.99535	1.03341	0.112195	0.1957	450	437712
K07 dentofacial anomalies [including malocclusion]	0.991688	0.981307	1.00178	0.113122	0.196907	2359	435803
L66 cicatricial alopecia [scarring hair loss]	1.02428	0.991459	1.05108	0.11363	0.197382	187	437975
E72 other disorders of amino-acid metabolism	1.02956	0.987294	1.05965	0.114672	0.19878	87	438075
K91 postprocedural disorders of digestive system, not elsewhere classified	0.992903	0.983985	1.00159	0.115546	0.199782	2894	435268
Q52 other congenital malformations of female genitalia	1.02721	0.990589	1.05831	0.115726	0.199782	178	437984
N00 acute nephritic syndrome	0.975171	0.943567	1.00456	0.116107	0.200029	271	437891
O41 other disorders of amniotic fluid and membranes	1.01949	0.993765	1.04287	0.117163	0.201435	285	437877
H57 other disorders of eye and adnexa	0.995346	0.989469	1.00113	0.118509	0.203331	6958	431204
J03 acute tonsillitis	0.99689	0.992959	1.00078	0.119555	0.204707	14726	423436
F51 nonorganic sleep disorders	0.982051	0.959042	1.00383	0.120045	0.205128	517	437645
K45 other abdominal hernia	0.972376	0.93684	1.0054	0.120488	0.205466	241	437921
K51 ulcerative colitis	0.995014	0.988653	1.00125	0.121857	0.207157	5563	432599
N64 other disorders of breast	0.996049	0.991026	1.00102	0.121973	0.207157	11878	426284
H46 optic neuritis	0.98125	0.956875	1.00427	0.125128	0.212085	474	437688
H21 other disorders of iris and ciliary body	0.988078	0.972522	1.00301	0.127921	0.21601	1021	437141
E20 hypoparathyroidism	0.970457	0.931651	1.00636	0.127958	0.21601	209	437953
Q51 congenital malformations of uterus and cervix	1.01996	0.992764	1.04442	0.128486	0.216466	310	437852
K36 other appendicitis	1.02288	0.990505	1.04912	0.129335	0.21746	173	437989
N35 urethral stricture	0.994972	0.988392	1.00142	0.131383	0.220461	4990	433172
M14 arthropathies in other diseases classified elsewhere	0.974008	0.939196	1.00615	0.134438	0.225136	222	437940
E85 amyloidosis	1.01622	0.993684	1.03633	0.135774	0.226922	372	437790
Q44 congenital malformations of gallbladder, bile ducts and liver	1.02023	0.991727	1.04482	0.136203	0.227185	251	437911
O35 maternal care for known or suspected foetal abnormality and damage	1.0187	0.9927	1.04226	0.13684	0.227795	285	437877
I13 hypertensive heart and renal disease	1.02529	0.987796	1.05386	0.137971	0.229224	112	438050
H62 disorders of external ear in diseases classified elsewhere	0.935939	0.849667	1.01252	0.140889	0.233609	52	438110
Q38 other congenital malformations of tongue, mouth and pharynx	1.0133	0.994573	1.03044	0.145178	0.240245	528	437634
F98 other behavioural and emotional disorders with onset usually occurring in childhood and adolescence	0.969052	0.926272	1.00791	0.145488	0.240285	148	438014
G00 bacterial meningitis, not elsewhere classified	0.971508	0.932059	1.00777	0.147563	0.242898	192	437970
N72 inflammatory disease of cervix uteri	1.00864	0.996703	1.02019	0.14765	0.242898	1865	436297
Q85 phakomatoses, not elsewhere classified	0.978151	0.947846	1.00639	0.148961	0.244576	301	437861
I38 endocarditis, valve unspecified	1.0104	0.995726	1.0242	0.151068	0.247551	923	437239
O60 preterm delivery	1.01152	0.995244	1.02697	0.152613	0.249596	788	437374
L56 other acute skin changes due to ultraviolet radiation	0.984338	0.962426	1.00514	0.154397	0.252022	590	437572
L88 pyoderma gangrenosum	1.02897	0.98281	1.0611	0.156416	0.254821	82	438080
N40 hyperplasia of prostate	1.00194	0.999243	1.00463	0.156918	0.255144	28578	409584
Q78 other osteochondrodysplasias	0.970215	0.927951	1.00899	0.157606	0.255767	174	437988
L90 atrophic disorders of skin	0.995146	0.988313	1.00185	0.161072	0.260886	5515	432647
O90 complications of the puerperium, not elsewhere classified	1.018	0.991357	1.0421	0.162146	0.262121	273	437889
Q31 congenital malformations of larynx	0.948655	0.874866	1.0142	0.163965	0.264551	65	438097
H01 other inflammation of eyelid	0.995047	0.988003	1.00195	0.165131	0.265921	4965	433197
Q12 congenital lens malformations	1.01733	0.991158	1.04008	0.165926	0.266689	275	437887
K85 acute pancreatitis	0.99461	0.986914	1.00213	0.166316	0.266806	3908	434254
L65 other nonscarring hair loss	0.992926	0.982757	1.00285	0.169215	0.270938	2782	435380
H11 other disorders of conjunctiva	1.00372	0.99834	1.00901	0.170689	0.272777	7535	430627
Q23 congenital malformations of aortic and mitral valves	1.01141	0.994328	1.02718	0.172303	0.274834	604	437558
A35 other tetanus	0.961484	0.90479	1.01268	0.172907	0.275272	108	438054
E02 subclinical iodine-deficiency hypothyroidism	0.967576	0.919717	1.01125	0.174201	0.276809	143	438019
J36 peritonsillar abscess	0.988725	0.972164	1.0045	0.174534	0.276812	815	437347
B80 enterobiasis	0.986851	0.967485	1.00525	0.175669	0.278088	680	437482
G37 other demyelinating diseases of central nervous system	0.985416	0.963889	1.00578	0.17609	0.278229	560	437602
I68 cerebrovascular disorders in diseases classified elsewhere	1.02532	0.984089	1.05666	0.179207	0.281852	113	438049
O10 pre-existing hypertension complicating pregnancy, childbirth and the puerperium	1.02713	0.983532	1.06233	0.179238	0.281852	103	438059
E06 thyroiditis	1.00952	0.995239	1.02313	0.179391	0.281852	1180	436982
Q45 other congenital malformations of digestive system	1.02912	0.979406	1.06308	0.183411	0.287629	68	438094
F01 vascular dementia	0.991141	0.97779	1.00402	0.187895	0.294111	1356	436806
H05 disorders of orbit	0.989595	0.973861	1.00468	0.188383	0.294326	1017	437145
E73 lactose intolerance	0.982278	0.955261	1.00771	0.190114	0.296479	406	437756
G91 hydrocephalus	0.989219	0.972783	1.00494	0.191677	0.298361	921	437241
O04 medical abortion	1.0056	0.997025	1.01398	0.1941	0.301574	3471	434691
M80 osteoporosis with pathological fracture	0.992198	0.980192	1.00385	0.198163	0.307317	1936	436226
H15 disorders of sclera	1.00874	0.995004	1.02175	0.199382	0.308637	1130	437032
G71 primary disorders of muscles	1.01584	0.990005	1.03835	0.200241	0.309396	275	437887
D73 diseases of spleen	1.00849	0.995072	1.02119	0.201449	0.310691	1083	437079
A81 atypical virus infections of central nervous system	0.951884	0.875912	1.01875	0.202719	0.312075	59	438103
O23 infections of genito-urinary tract in pregnancy	1.01646	0.989661	1.04086	0.204848	0.314268	270	437892
B85 pediculosis and phthiriasis	0.98009	0.94855	1.00934	0.204892	0.314268	282	437880
Q89 other congenital malformations, not elsewhere classified	0.982456	0.954642	1.00842	0.206	0.314477	343	437819
N16 renal tubulo-interstitial disorders in diseases classified elsewhere	0.94807	0.865438	1.02018	0.206162	0.314477	50	438112
K00 disorders of tooth development and eruption	0.979687	0.947357	1.00956	0.206522	0.314477	258	437904
I62 other nontraumatic intracranial haemorrhage	0.990215	0.974795	1.00498	0.206528	0.314477	978	437184
H73 other disorders of tympanic membrane	0.988042	0.969068	1.00606	0.208429	0.316796	683	437479
O03 spontaneous abortion	1.00457	0.997344	1.01166	0.209884	0.318432	4992	433170
L63 alopecia areata	0.98847	0.970013	1.00604	0.212901	0.322427	757	437405
M88 paget's disease of bone [osteitis deformans]	1.01354	0.991134	1.03386	0.213913	0.323374	425	437737
M60 myositis	0.985832	0.962887	1.00746	0.216887	0.327281	485	437677
E23 hypofunction and other disorders of pituitary gland	0.990562	0.975323	1.00516	0.217568	0.327719	1029	437133
F45 somatoform disorders	0.994121	0.984668	1.00332	0.218191	0.328069	2718	435444
B16 acute hepatitis b	0.977705	0.94114	1.01113	0.218739	0.328305	193	437969
J21 acute bronchiolitis	0.973003	0.9287	1.01334	0.219731	0.329204	155	438007
H17 corneal scars and opacities	0.985012	0.960328	1.00817	0.223911	0.334869	413	437749
N43 hydrocele and spermatocele	0.994657	0.985925	1.00313	0.225022	0.335483	2388	435774
A02 other salmonella infections	0.98866	0.969997	1.00639	0.225121	0.335483	700	437462
O61 failed induction of labour	1.01923	0.985862	1.04864	0.227857	0.338344	174	437988
L83 acanthosis nigricans	0.977113	0.938899	1.01215	0.227893	0.338344	190	437972
L92 granulomatous disorders of skin and subcutaneous tissue	0.992631	0.980496	1.00437	0.228251	0.338344	1707	436455
I51 complications and ill-defined descriptions of heart disease	1.00236	0.998491	1.00617	0.22886	0.338648	13963	424199
N27 small kidney of unknown cause	1.02132	0.98278	1.05172	0.232206	0.342995	124	438038
B91 sequelae of poliomyelitis	0.975251	0.933153	1.01372	0.236637	0.348926	170	437992
B83 other helminthiases	1.02636	0.976512	1.06177	0.237773	0.349985	73	438089
Q27 other congenital malformations of peripheral vascular system	0.981858	0.950909	1.01054	0.238762	0.350825	280	437882
Q63 other congenital malformations of kidney	1.01076	0.992011	1.02808	0.241612	0.354392	583	437579
L91 hypertrophic disorders of skin	0.995794	0.988677	1.00276	0.242834	0.355563	4556	433606
M82 osteoporosis in diseases classified elsewhere	0.975474	0.932944	1.01429	0.24534	0.358607	163	437999
P95 foetal death of unspecified cause	0.96699	0.909816	1.01908	0.246913	0.360278	121	438041
I07 rheumatic tricuspid valve diseases	1.00712	0.994624	1.01903	0.251923	0.366951	1347	436815
E05 thyrotoxicosis [hyperthyroidism]	0.99641	0.990217	1.0025	0.253038	0.367936	7005	431157
I35 nonrheumatic aortic valve disorders	0.996678	0.990901	1.00236	0.256484	0.372301	6635	431527
O43 placental disorders	1.01535	0.987356	1.04082	0.257801	0.373144	251	437911
G08 intracranial and intraspinal phlebitis and thrombophlebitis	0.969375	0.914513	1.01826	0.258074	0.373144	101	438061
A31 infection due to other mycobacteria	0.973647	0.926475	1.0163	0.259313	0.373144	134	438028
Q25 congenital malformations of great arteries	1.01585	0.98631	1.04118	0.259804	0.373144	218	437944
E13 other specified diabetes mellitus	0.986489	0.962453	1.00906	0.260041	0.373144	434	437728
E34 other endocrine disorders	0.984388	0.956579	1.01039	0.260332	0.373144	365	437797
K41 femoral hernia	1.0073	0.994273	1.01975	0.260412	0.373144	1372	436790
O01 hydatidiform mole	1.01855	0.984146	1.0488	0.260622	0.373144	202	437960
N23 unspecified renal colic	1.0035	0.997317	1.00954	0.261119	0.373218	4913	433249
O98 maternal infectious and parasitic diseases classifiable elsewhere but complicating pregnancy, childbirth and the puerperium	1.02678	0.973921	1.06778	0.267826	0.382153	69	438093
D80 immunodeficiency with predominantly antibody defects	0.985575	0.959376	1.01008	0.269333	0.383651	378	437784
N21 calculus of lower urinary tract	0.993509	0.981753	1.00484	0.272207	0.387087	1449	436713
A86 unspecified viral encephalitis	0.9723	0.920845	1.01823	0.274964	0.390347	107	438055
M34 systemic sclerosis	0.984209	0.955021	1.01163	0.279028	0.39536	372	437790
O06 unspecified abortion	1.01287	0.988581	1.03537	0.279828	0.39536	458	437704
L27 dermatitis due to substances taken internally	0.99204	0.977377	1.00612	0.279909	0.39536	1141	437021
G02 meningitis in other infectious and parasitic diseases classified elsewhere	1.02274	0.976311	1.05715	0.280683	0.395787	82	438080
I61 intracerebral haemorrhage	1.00567	0.995098	1.01584	0.282722	0.397993	1837	436325
M11 other crystal arthropathies	0.991866	0.97665	1.00643	0.286793	0.403047	1000	437162
B02 zoster [herpes zoster]	0.997824	0.993783	1.00182	0.288937	0.405381	14578	423584
O30 multiple gestation	1.01057	0.990269	1.02959	0.290347	0.406307	562	437600
Q16 congenital malformations of ear causing impairment of hearing	0.962344	0.889892	1.02531	0.290565	0.406307	61	438101
H65 nonsuppurative otitis media	0.996505	0.989965	1.00292	0.291076	0.406344	5357	432805
A48 other bacterial diseases, not elsewhere classified	0.980032	0.941467	1.01515	0.295224	0.411449	177	437985
N10 acute tubulo-interstitial nephritis	0.992616	0.978508	1.00622	0.298316	0.41507	1369	436793
H70 mastoiditis and related conditions	0.983206	0.950553	1.01333	0.300114	0.41688	255	437907
D65 disseminated intravascular coagulation [defibrination syndrome]	1.02141	0.975217	1.05569	0.308849	0.427196	83	438079
E22 hyperfunction of pituitary gland	0.991467	0.974734	1.00746	0.309346	0.427196	910	437252
Q07 other congenital malformations of nervous system	1.01973	0.97834	1.05346	0.309575	0.427196	128	438034
D76 certain diseases involving lymphoreticular tissue and reticulohistiocytic system	0.974752	0.924295	1.01985	0.309577	0.427196	115	438047
H83 other diseases of inner ear	0.997583	0.992824	1.00228	0.316863	0.436533	10768	427394
D84 other immunodeficiencies	0.979263	0.937285	1.01733	0.317448	0.436621	161	438001
M08 juvenile arthritis	0.970472	0.909867	1.0237	0.320868	0.440602	85	438077
H16 keratitis	0.993806	0.981356	1.00582	0.32264	0.442312	1539	436623
M24 other specific joint derangements	0.996519	0.989539	1.00335	0.323985	0.443432	4509	433653
B07 viral warts	1.00184	0.998141	1.0055	0.326015	0.445484	15832	422330
I97 postprocedural disorders of circulatory system, not elsewhere classified	0.985982	0.956988	1.01303	0.33159	0.452364	338	437824
K46 unspecified abdominal hernia	0.995008	0.984769	1.00492	0.332987	0.453532	1975	436187
K38 other diseases of appendix	0.989243	0.96667	1.01047	0.339228	0.461284	496	437666
H74 other disorders of middle ear and mastoid	0.991981	0.975116	1.00805	0.342369	0.464802	838	437324
J60 coalworker's pneumoconiosis	0.9674	0.897157	1.02812	0.343346	0.465236	58	438104
L74 eccrine sweat disorders	0.992478	0.976634	1.00765	0.34403	0.465236	1016	437146
M83 adult osteomalacia	0.973955	0.918154	1.02388	0.344352	0.465236	107	438055
G90 disorders of autonomic nervous system	0.990794	0.971251	1.00929	0.345777	0.466409	632	437530
F52 sexual dysfunction, not caused by organic disorder or disease	0.995246	0.985213	1.00495	0.346618	0.466794	2044	436118
L73 other follicular disorders	0.996218	0.988247	1.00399	0.34738	0.46707	3353	434809
A69 other spirochaetal infections	0.986184	0.956197	1.01388	0.352674	0.47343	281	437881
I23 certain current complications following acute myocardial infarction	0.974841	0.918956	1.02382	0.35776	0.479191	85	438077
Q10 congenital malformations of eyelid, lachrymal apparatus and orbit	0.978572	0.931183	1.02109	0.358488	0.479191	130	438032
A87 viral meningitis	1.00919	0.988695	1.02793	0.358679	0.479191	460	437702
O86 other puerperal infections	1.01282	0.983748	1.03913	0.362597	0.483655	246	437916
G14 postpolio syndrome	0.967171	0.893018	1.03138	0.366273	0.487394	60	438102
J94 other pleural conditions	0.991846	0.973776	1.00899	0.366739	0.487394	694	437468
B65 schistosomiasis [bilharziasis]	1.01845	0.973793	1.0524	0.367143	0.487394	84	438078
O28 abnormal findings on antenatal screening of mother	1.01689	0.977418	1.05117	0.368068	0.487548	127	438035
H40 glaucoma	0.99824	0.994387	1.00205	0.368422	0.487548	15802	422360
B08 other viral infections characterised by skin and mucous membrane lesions, not elsewhere classified	1.00653	0.991832	1.02042	0.369862	0.488683	931	437231
M76 enthesopathies of lower limb, excluding foot	0.997533	0.99209	1.00288	0.370961	0.489366	7225	430937
E65 localised adiposity	0.977509	0.92614	1.02335	0.373364	0.491763	118	438044
J85 abscess of lung and mediastinum	0.985432	0.952117	1.01596	0.376513	0.495132	227	437935
L68 hypertrichosis	0.988561	0.962542	1.01309	0.378676	0.497198	450	437712
E75 disorders of sphingolipid metabolism and other lipid storage disorders	1.01711	0.975233	1.05084	0.381924	0.500679	106	438056
O87 venous complications in the puerperium	0.979183	0.930667	1.02275	0.382884	0.501154	127	438035
K71 toxic liver disease	1.01486	0.978803	1.04494	0.383674	0.501406	156	438006
G24 dystonia	0.993289	0.977885	1.00804	0.385059	0.502433	1041	437121
G64 other disorders of peripheral nervous system	0.98628	0.954178	1.01581	0.387877	0.505324	254	437908
L24 irritant contact dermatitis	0.992645	0.975521	1.00895	0.390789	0.508122	829	437333
M22 disorders of patella	0.996241	0.987548	1.0047	0.391235	0.508122	2905	435257
M84 disorders of continuity of bone	0.996469	0.988281	1.00447	0.393476	0.510241	3669	434493
H61 other disorders of external ear	0.998755	0.995873	1.00161	0.395329	0.511854	27102	411060
E74 other disorders of carbohydrate metabolism	1.00945	0.986459	1.03027	0.398584	0.515273	375	437787
N86 erosion and ectropion of cervix uteri	1.00507	0.993048	1.01669	0.399971	0.51627	1802	436360
F66 psychological and behavioural disorders associated with sexual development and orientation	0.989249	0.963413	1.01318	0.401115	0.516952	332	437830
G72 other myopathies	0.989289	0.963519	1.0133	0.402793	0.518318	370	437792
B82 unspecified intestinal parasitism	0.975605	0.915567	1.02783	0.404914	0.52025	81	438081
L44 other papulosquamous disorders	1.02139	0.963343	1.06126	0.411594	0.528023	60	438102
Q55 other congenital malformations of male genital organs	1.01275	0.979545	1.04013	0.414071	0.529701	137	438025
G11 hereditary ataxia	0.988776	0.961042	1.01445	0.414164	0.529701	315	437847
Q84 other congenital malformations of integument	0.978475	0.924307	1.02636	0.417301	0.5329	101	438061
H03 disorders of eyelid in diseases classified elsewhere	0.975148	0.912205	1.02966	0.418208	0.533015	74	438088
N62 hypertrophy of breast	0.995608	0.984811	1.00604	0.418661	0.533015	1849	436313
F03 unspecified dementia	0.996493	0.987799	1.00498	0.424531	0.539669	3134	435028
I82 other venous embolism and thrombosis	1.00533	0.991712	1.01826	0.431182	0.547295	1126	437036
F02 dementia in other diseases classified elsewhere	1.00638	0.989701	1.02197	0.43852	0.555768	714	437448
G05 encephalitis, myelitis and encephalomyelitis in diseases classified elsewhere	0.980222	0.927468	1.02654	0.442896	0.560467	99	438063
Q14 congenital malformations of posterior segment of eye	0.987771	0.955381	1.01761	0.445553	0.562981	258	437904
J35 chronic diseases of tonsils and adenoids	0.995599	0.984075	1.00671	0.447233	0.563596	1672	436490
H47 other disorders of optic [2nd] nerve and visual pathways	0.994947	0.98169	1.0077	0.447851	0.563596	1355	436807
E88 other metabolic disorders	1.00478	0.99212	1.01686	0.448444	0.563596	1297	436865
J81 pulmonary oedema	0.99433	0.979389	1.00862	0.448835	0.563596	1042	437120
Q33 congenital malformations of lung	0.974888	0.90659	1.03336	0.449399	0.563596	62	438100
E46 unspecified protein-energy malnutrition	0.991232	0.967886	1.0131	0.450252	0.563823	449	437713
I37 pulmonary valve disorders	1.00699	0.988128	1.02449	0.450924	0.563823	575	437587
M10 gout	0.998694	0.995279	1.00208	0.451791	0.564067	16850	421312
O12 gestational [pregnancy-induced] oedema and proteinuria without hypertension	1.01177	0.979169	1.04067	0.453224	0.565015	195	437967
B88 other infestations	1.01256	0.977144	1.04256	0.45586	0.567458	164	437998
I45 other conduction disorders	1.00214	0.99643	1.00773	0.45841	0.569269	6094	432068
N90 other noninflammatory disorders of vulva and perineum	0.997283	0.990049	1.0044	0.458672	0.569269	5824	432338
B50 plasmodium falciparum malaria	1.01737	0.965934	1.05532	0.459828	0.56986	70	438092
N29 other disorders of kidney and ureter in diseases classified elsewhere	0.971388	0.890825	1.03946	0.464412	0.574355	50	438112
I44 atrioventricular and left bundle-branch block	1.00171	0.99709	1.00625	0.465374	0.574355	9823	428339
D66 hereditary factor viii deficiency	1.0144	0.972402	1.04856	0.465508	0.574355	115	438047
N42 other disorders of prostate	1.00273	0.99522	1.01003	0.469199	0.578058	3017	435145
K82 other diseases of gallbladder	1.0029	0.994921	1.01068	0.469979	0.57817	3627	434535
Q99 other chromosome abnormalities, not elsewhere classified	1.01978	0.95965	1.0637	0.471178	0.578797	61	438101
L01 impetigo	0.995344	0.982292	1.00789	0.477208	0.585347	1340	436822
H81 disorders of vestibular function	0.998321	0.993659	1.00292	0.477941	0.58539	11382	426780
I66 occlusion and stenosis of cerebral arteries, not resulting in cerebral infarction	1.01118	0.978094	1.03962	0.479688	0.586673	182	437980
Q18 other congenital malformations of face and neck	0.988175	0.954091	1.01919	0.480972	0.587388	216	437946
O81 single delivery by forceps and vacuum extractor	1.00437	0.991931	1.01637	0.482989	0.588579	1781	436381
B54 unspecified malaria	1.00597	0.988708	1.0221	0.48335	0.588579	654	437508
K14 diseases of tongue	0.997119	0.988875	1.00516	0.488754	0.594296	3449	434713
M61 calcification and ossification of muscle	0.979698	0.919217	1.03182	0.489771	0.594607	77	438085
G04 encephalitis, myelitis and encephalomyelitis	1.00577	0.988834	1.02167	0.490598	0.594607	729	437433
L95 vasculitis limited to skin, not elsewhere classified	1.00914	0.981708	1.03356	0.491136	0.594607	283	437879
F06 other mental disorders due to brain damage and dysfunction and to physical disease	0.995187	0.98089	1.00889	0.501947	0.606108	1151	437011
G60 hereditary and idiopathic neuropathy	0.992262	0.96905	1.01395	0.50208	0.606108	435	437727
I50 heart failure	0.998676	0.994767	1.00254	0.504776	0.608487	14361	423801
I88 nonspecific lymphadenitis	0.992023	0.967768	1.0146	0.507218	0.610553	408	437754
H68 eustachian salpingitis and obstruction	1.00329	0.993345	1.01292	0.508909	0.610902	2253	435909
N91 absent, scanty and rare menstruation	1.00364	0.99266	1.01429	0.508964	0.610902	2116	436046
F50 eating disorders	0.994108	0.976258	1.01115	0.509692	0.610902	846	437316
N75 diseases of bartholin's gland	0.996178	0.98439	1.00764	0.520335	0.622363	2091	436071
Q60 renal agenesis and other reduction defects of kidney	0.990777	0.96169	1.01752	0.520738	0.622363	284	437878
A59 trichomoniasis	0.978806	0.910529	1.03802	0.52432	0.625754	73	438089
D62 acute posthaemorrhagic anaemia	1.00744	0.983222	1.02952	0.529518	0.631059	380	437782
H19 disorders of sclera and cornea in diseases classified elsewhere	0.987476	0.946858	1.02421	0.5306	0.631452	172	437990
O13 gestational [pregnancy-induced] hypertension without significant proteinuria	1.00555	0.98708	1.02302	0.544335	0.64688	684	437478
Q13 congenital malformations of anterior segment of eye	0.978522	0.903567	1.04063	0.55152	0.65339	53	438109
K01 embedded and impacted teeth	1.00272	0.993613	1.01153	0.551725	0.65339	2416	435746
N41 inflammatory diseases of prostate	1.00192	0.995513	1.00817	0.552149	0.65339	4113	434049
L41 parapsoriasis	0.985689	0.9351	1.02997	0.560977	0.662135	105	438057
N60 benign mammary dysplasia	1.00153	0.996333	1.00667	0.561118	0.662135	11094	427068
N36 other disorders of urethra	1.00358	0.990931	1.0157	0.57117	0.67305	1442	436720
N20 calculus of kidney and ureter	0.998589	0.993621	1.00348	0.574825	0.674393	8088	430074
N98 complications associated with artificial fertilisation	1.01657	0.952305	1.06648	0.575383	0.674393	52	438110
O24 diabetes mellitus in pregnancy	0.994162	0.973242	1.01395	0.575643	0.674393	599	437563
Q54 hypospadias	0.992076	0.963234	1.01833	0.576122	0.674393	236	437926
L94 other localised connective tissue disorders	0.993889	0.971922	1.01458	0.576329	0.674393	546	437616
Q64 other congenital malformations of urinary system	0.989616	0.951497	1.02372	0.577521	0.674847	168	437994
Q66 congenital deformities of feet	0.99572	0.980302	1.01045	0.579111	0.675763	1011	437151
M95 other acquired deformities of musculoskeletal system and connective tissue	1.00287	0.992454	1.01292	0.581962	0.678147	1976	436186
O33 maternal care for known or suspected disproportion	1.01371	0.960175	1.05801	0.585528	0.681356	77	438085
M67 other disorders of synovium and tendon	1.00126	0.996635	1.00582	0.590147	0.684975	10615	427547
A39 meningococcal infection	0.986648	0.935596	1.03106	0.590271	0.684975	105	438057
H49 paralytic strabismus	0.99524	0.97744	1.0121	0.591828	0.685834	721	437441
H43 disorders of vitreous body	1.00132	0.996441	1.00612	0.593928	0.687318	9931	428231
A28 other zoonotic bacterial diseases, not elsewhere classified	0.98172	0.910291	1.04199	0.595932	0.688688	60	438102
L10 pemphigus	0.984553	0.923916	1.03627	0.59751	0.689561	73	438089
M30 polyarteritis nodosa and related conditions	0.990416	0.952713	1.02444	0.604342	0.696488	184	437978
K64 haemorrhoids and perianal venous thrombosis	1.00063	0.998222	1.00302	0.607147	0.698761	39405	398757
H22 disorders of iris and ciliary body in diseases classified elsewhere	0.983187	0.914549	1.04006	0.609268	0.70024	56	438106
Q17 other congenital malformations of ear	1.00997	0.968419	1.04442	0.611673	0.702043	117	438045
I30 acute pericarditis	1.00421	0.986564	1.02069	0.629111	0.721071	612	437550
P03 foetus and newborn affected by other complications of labour and delivery	1.00937	0.968251	1.04559	0.636395	0.728408	158	438004
O67 labour and delivery complicated by intrapartum haemorrhage, not elsewhere classified	1.00983	0.966105	1.04766	0.637249	0.728408	114	438048
N12 tubulo-interstitial nephritis, not specified as acute or chronic	0.997454	0.986673	1.0079	0.638932	0.729339	2149	436013
Q65 congenital deformities of hip	1.00644	0.978049	1.03211	0.641592	0.730766	297	437865
Q80 congenital ichthyosis	1.01011	0.964089	1.04777	0.641924	0.730766	107	438055
A06 amoebiasis	0.988842	0.938759	1.03234	0.645626	0.733984	104	438058
E70 disorders of aromatic amino-acid metabolism	1.01245	0.953364	1.05675	0.646993	0.734543	59	438103
A18 tuberculosis of other organs	0.989505	0.940339	1.03242	0.660411	0.748763	112	438050
Q39 congenital malformations of oesophagus	0.992917	0.959991	1.02296	0.661899	0.749438	235	437927
H58 other disorders of eye and adnexa in diseases classified elsewhere	0.991995	0.9544	1.02568	0.663243	0.749948	174	437988
I22 subsequent myocardial infarction	1.00326	0.988107	1.01753	0.664511	0.750369	809	437353
H34 retinal vascular occlusions	0.99774	0.987344	1.0078	0.665581	0.750568	2073	436089
M33 dermatopolymyositis	0.992764	0.958106	1.02424	0.670815	0.75456	221	437941
H27 other disorders of lens	0.995677	0.975219	1.01492	0.67092	0.75456	571	437591
B99 other and unspecified infectious diseases	0.99665	0.980671	1.01185	0.674617	0.757702	904	437258
A05 other bacterial foodborne intoxications	1.00484	0.980176	1.02726	0.687835	0.771515	345	437817
E04 other non-toxic goitre	0.998484	0.990795	1.00602	0.696524	0.780219	4577	433585
H28 cataract and other disorders of lens in diseases classified elsewhere	0.986961	0.916513	1.0444	0.69901	0.781959	60	438102
H71 cholesteatoma of middle ear	0.996496	0.977731	1.01419	0.707361	0.790247	646	437516
N46 male infertility	1.00325	0.985321	1.01983	0.71198	0.79435	493	437669
G01 meningitis in bacterial diseases classified elsewhere	1.01099	0.943784	1.05848	0.72125	0.802657	51	438111
H44 disorders of globe	1.00198	0.990909	1.01265	0.721373	0.802657	1812	436350
I31 other diseases of pericardium	1.00152	0.99303	1.00976	0.722296	0.802657	2843	435319
O00 ectopic pregnancy	1.00303	0.985649	1.01957	0.726362	0.803815	863	437299
N44 torsion of testis	0.995078	0.966244	1.02103	0.726535	0.803815	215	437947
H50 other strabismus	1.00168	0.99211	1.01093	0.72691	0.803815	2327	435835
G61 inflammatory polyneuropathy	0.996677	0.977514	1.01471	0.72717	0.803815	600	437562
N34 urethritis and urethral syndrome	0.997561	0.983411	1.01104	0.72993	0.805805	1009	437153
N84 polyp of female genital tract	0.999245	0.994883	1.00357	0.733339	0.808148	16258	421904
I43 cardiomyopathy in diseases classified elsewhere	1.00748	0.960959	1.04563	0.73398	0.808148	98	438064
D52 folate deficiency anaemia	0.996956	0.978826	1.01409	0.735968	0.809275	699	437463
Q53 undescended testicle	0.996959	0.978437	1.01424	0.740113	0.812768	505	437657
B25 cytomegaloviral disease	1.00471	0.974277	1.03173	0.749518	0.82202	230	437932
N30 cystitis	0.999355	0.995262	1.00341	0.756133	0.827084	16348	421814
E07 other disorders of thyroid	0.998248	0.986987	1.00918	0.757252	0.827084	2132	436030
F00 dementia in alzheimer's disease	1.00179	0.990179	1.01298	0.758841	0.827084	1722	436440
B33 other viral diseases, not elsewhere classified	1.00494	0.971554	1.03446	0.759682	0.827084	205	437957
I00 rheumatic fever without mention of heart involvement	0.998019	0.985105	1.01045	0.75979	0.827084	1473	436689
A37 whooping cough	1.00163	0.99096	1.01194	0.76005	0.827084	1970	436192
F90 hyperkinetic disorders	0.991163	0.928548	1.04133	0.765506	0.831942	59	438103
A36 diphtheria	0.993361	0.946986	1.03411	0.76823	0.833823	123	438039
M49 spondylopathies in diseases classified elsewhere	0.995965	0.96777	1.02178	0.77105	0.835802	292	437870
I28 other diseases of pulmonary vessels	0.993171	0.944165	1.03562	0.773086	0.836928	107	438055
G23 other degenerative diseases of basal ganglia	0.995683	0.964906	1.02368	0.775087	0.838012	254	437908
L13 other bullous disorders	1.00539	0.963852	1.04051	0.785853	0.84856	127	438035
K03 other diseases of hard tissues of teeth	1.00495	0.966378	1.03808	0.789016	0.85088	147	438015
G46 vascular syndromes of brain in cerebrovascular diseases	0.995961	0.964562	1.02442	0.792931	0.854004	231	437931
N87 dysplasia of cervix uteri	1.00086	0.994326	1.0073	0.794287	0.854368	6490	431672
G45 transient cerebral ischaemic attacks and related syndromes	0.999372	0.994282	1.00438	0.807438	0.867402	8586	429576
E51 thiamine deficiency	1.00688	0.944566	1.05374	0.811072	0.870191	52	438110
H30 chorioretinal inflammation	0.99614	0.962363	1.02663	0.815289	0.873598	216	437946
E83 disorders of mineral metabolism	0.999336	0.993656	1.00492	0.817349	0.874689	6913	431249
I87 other disorders of veins	0.998656	0.986925	1.00996	0.81934	0.875702	1664	436498
M91 juvenile osteochondrosis of hip and pelvis	0.996297	0.96193	1.02693	0.824783	0.880398	186	437976
D70 agranulocytosis	1.00066	0.994652	1.00656	0.827708	0.882398	6275	431887
E01 iodine-deficiency-related thyroid disorders and allied conditions	0.994006	0.936259	1.04319	0.829441	0.882818	90	438072
K35 acute appendicitis	0.999262	0.992446	1.00593	0.830207	0.882818	4546	433616
L85 other epidermal thickening	1.00087	0.99279	1.00873	0.831421	0.88299	3399	434763
A03 shigellosis	0.996326	0.960083	1.0286	0.835028	0.885699	182	437980
N97 female infertility	0.999129	0.990493	1.00757	0.841578	0.89152	3511	434651
H95 postprocedural disorders of ear and mastoid process, not elsewhere classified	1.00359	0.965059	1.03685	0.846116	0.895197	147	438015
A80 acute poliomyelitis	1.00218	0.979053	1.02357	0.848021	0.89576	421	437741
I40 acute myocarditis	0.995371	0.944627	1.03815	0.848783	0.89576	89	438073
Q61 cystic kidney disease	0.99853	0.982876	1.0134	0.850627	0.896578	890	437272
L51 erythema multiforme	0.997418	0.968405	1.02392	0.856151	0.901268	286	437876
K23 disorders of oesophagus in diseases classified elsewhere	0.995087	0.936952	1.04394	0.859919	0.904045	80	438082
A56 other sexually transmitted chlamydial diseases	0.994806	0.932717	1.04636	0.860944	0.904045	73	438089
Q74 other congenital malformations of limbs	0.997395	0.965725	1.02595	0.866336	0.9069	232	437930
G53 cranial nerve disorders in diseases classified elsewhere	0.997181	0.962909	1.02813	0.866521	0.9069	221	437941
L43 lichen planus	0.999111	0.988563	1.00933	0.866905	0.9069	2213	435949
H31 other disorders of choroid	0.998616	0.981077	1.01521	0.874049	0.913234	758	437404
O08 complications following abortion and ectopic and molar pregnancy	1.00451	0.940699	1.05636	0.880667	0.919004	64	438098
L64 androgenic alopecia	1.00335	0.956315	1.04377	0.881875	0.919122	118	438044
N71 inflammatory disease of uterus, except cervix	0.998262	0.973692	1.02135	0.886663	0.922966	471	437691
Q68 other congenital musculoskeletal deformities	1.003	0.956106	1.0422	0.893025	0.928322	99	438063
O21 excessive vomiting in pregnancy	1.00178	0.974353	1.02708	0.894683	0.928322	308	437854
L22 diaper [napkin] dermatitis	1.00415	0.936161	1.05387	0.895128	0.928322	50	438112
G30 alzheimer's disease	1.00061	0.991018	1.00993	0.899187	0.93138	2547	435615
G93 other disorders of brain	0.999575	0.992673	1.00633	0.902971	0.934147	4640	433522
M87 osteonecrosis	1.0009	0.985642	1.01541	0.905573	0.935684	969	437193
H80 otosclerosis	1.0009	0.985397	1.01564	0.907433	0.936453	965	437197
E79 disorders of purine and pyrimidine metabolism	1.00113	0.980953	1.01983	0.909328	0.937255	474	437688
B58 toxoplasmosis	1.00342	0.938231	1.05436	0.910813	0.937634	56	438106
N93 other abnormal uterine and vaginal bleeding	0.999701	0.994286	1.00505	0.913343	0.938352	9682	428480
O71 other obstetric trauma	1.0016	0.9714	1.02923	0.913747	0.938352	255	437907
N48 other disorders of penis	1.00028	0.995042	1.00542	0.915773	0.939283	6242	431920
O85 puerperal sepsis	1.00284	0.941828	1.054	0.921586	0.943254	70	438092
A54 gonococcal infection	1.00142	0.971555	1.02803	0.921893	0.943254	229	437933
Q04 other congenital malformations of brain	0.997521	0.94056	1.04444	0.927001	0.94694	76	438086
Q79 congenital malformations of musculoskeletal system, not elsewhere classified	1.00131	0.971401	1.02836	0.928448	0.94694	263	437899
B36 other superficial mycoses	1.00029	0.993831	1.00661	0.928882	0.94694	4943	433219
O40 polyhydramnios	1.00178	0.958201	1.04013	0.932533	0.949509	126	438036
H69 other disorders of eustachian tube	0.999606	0.989953	1.00897	0.935371	0.951076	2463	435699
K37 unspecified appendicitis	0.999744	0.993389	1.00597	0.93634	0.951076	5392	432770
H06 disorders of lachrymal system and orbit in diseases classified elsewhere	1.00141	0.963715	1.03498	0.938848	0.952449	187	437975
Q40 other congenital malformations of upper alimentary tract	0.998987	0.971495	1.02393	0.939961	0.952449	275	437887
F38 other mood [affective] disorders	0.998573	0.95626	1.03567	0.944434	0.955827	142	438020
H59 postprocedural disorders of eye and adnexa, not elsewhere classified	1.00066	0.97804	1.02164	0.952996	0.96333	447	437715
K65 peritonitis	0.99976	0.991461	1.00784	0.954221	0.963408	3147	435015
H52 disorders of refraction and accommodation	0.999854	0.994689	1.00494	0.955474	0.963513	8800	429362
B30 viral conjunctivitis	0.999193	0.960954	1.0331	0.965323	0.971286	171	437991
A40 streptococcal septicaemia	1.00038	0.982527	1.01717	0.965498	0.971286	665	437497
M02 reactive arthropathies	1.0005	0.970935	1.02709	0.97257	0.977229	237	437925
F70 mild mental retardation	1.00092	0.938354	1.04947	0.974783	0.978281	56	438106
H13 disorders of conjunctiva in diseases classified elsewhere	0.9994	0.9567	1.03618	0.976738	0.979072	137	438025
L70 acne	0.999959	0.993428	1.00635	0.990064	0.991246	5068	433094
E84 cystic fibrosis	1.00015	0.952982	1.04096	0.994652	0.994652	126	438036

## Sheet: S3 Observational (adjusted)
Table S3: Estimates for the association between measured bilirubin levels and health outcomes, adjusted for confounders
Outcome	Odds ratio	Lower 95% CI	Upper 95% CI	P value	FDR adjusted P value	Number of cases	Number of controls
E80 disorders of porphyrin and bilirubin metabolism	1.18134	1.17585	1.18688	0	0	1609	436765
K74 fibrosis and cirrhosis of liver	1.06614	1.05958	1.07266	3.44892e-93	1.44682e-90	2244	436130
G40 epilepsy	0.924739	0.917493	0.931918	4.63236e-86	1.29552e-83	7280	431094
D58 other hereditary haemolytic anaemias	1.10244	1.09088	1.11394	9.58206e-75	2.00984e-72	211	438163
F32 depressive episode	0.978006	0.975514	0.980486	6.31322e-66	1.05936e-63	51523	386851
D50 iron deficiency anaemia	0.968051	0.964415	0.971661	7.77479e-65	1.08717e-62	24172	414202
I48 atrial fibrillation and flutter	1.02183	1.01923	1.02441	9.26073e-63	1.10996e-60	31764	406610
I85 oesophageal varices	1.06691	1.05854	1.07516	8.14233e-60	8.53927e-58	1003	437371
K70 alcoholic liver disease	1.05469	1.04728	1.06196	7.43365e-51	6.92982e-49	1867	436507
I98 other disorders of circulatory system in diseases classified elsewhere	1.07572	1.06514	1.08609	5.89435e-49	4.94536e-47	511	437863
K80 cholelithiasis	1.01918	1.01631	1.02203	3.21119e-40	2.44926e-38	28743	409631
D64 other anaemias	0.978354	0.974975	0.981709	1.17837e-35	8.2388e-34	25933	412441
J45 asthma	0.98663	0.984478	0.988772	8.09675e-34	5.22552e-32	62237	376137
K44 diaphragmatic hernia	0.984736	0.982272	0.987188	1.36624e-33	8.18766e-32	48897	389477
F17 mental and behavioural disorders due to use of tobacco	0.979661	0.976354	0.982954	6.04288e-33	3.37998e-31	37799	400575
B24 unspecified human immunodeficiency virus [hiv] disease	1.05908	1.04846	1.06924	1.10508e-30	5.79477e-29	369	438005
J44 other chronic obstructive pulmonary disease	0.975032	0.970808	0.979224	1.6047e-30	7.91966e-29	19320	419054
K72 hepatic failure, not elsewhere classified	1.04947	1.04067	1.05801	2.01064e-30	9.3718e-29	973	437401
K21 gastro-oesophageal reflux disease	0.987826	0.985696	0.989947	6.50329e-29	2.87172e-27	64643	373731
F31 bipolar affective disorder	0.919547	0.903946	0.934879	1.52105e-22	6.38082e-21	1729	436645
D69 purpura and other haemorrhagic conditions	1.02635	1.02076	1.03182	2.84408e-21	1.13628e-19	4627	433747
D59 acquired haemolytic anaemia	1.05484	1.04156	1.06714	3.96546e-18	1.51228e-16	311	438063
I34 nonrheumatic mitral valve disorders	1.02146	1.01617	1.02665	4.82685e-16	1.76075e-14	5936	432438
F41 other anxiety disorders	0.98709	0.983863	0.990291	5.13582e-15	1.7954e-13	27102	411272
O70 perineal laceration during delivery	1.02372	1.01754	1.02985	2.16694e-14	7.19978e-13	5867	432507
M19 other arthrosis	0.991851	0.989764	0.99393	2.23116e-14	7.19978e-13	75296	363078
M13 other arthritis	0.988873	0.98597	0.991759	6.75903e-14	2.10031e-12	35463	402911
I49 other cardiac arrhythmias	1.01562	1.01145	1.01972	8.33149e-14	2.45852e-12	10573	427801
I86 varicose veins of other sites	1.02675	1.01951	1.03375	8.49786e-14	2.45852e-12	1947	436427
I50 heart failure	1.01416	1.01035	1.01794	1.73788e-13	4.86027e-12	14385	423989
M06 other rheumatoid arthritis	0.979424	0.97394	0.984842	2.45834e-13	6.65338e-12	10433	427941
M45 ankylosing spondylitis	0.950007	0.936765	0.962952	3.05271e-13	8.00382e-12	1835	436539
I83 varicose veins of lower extremities	1.0118	1.00858	1.01499	3.85332e-13	9.79678e-12	21523	416851
K29 gastritis and duodenitis	0.991458	0.989137	0.993767	5.9264e-13	1.46243e-11	51411	386963
K90 intestinal malabsorption	0.969545	0.961269	0.977673	7.7922e-13	1.8679e-11	4334	434040
K20 oesophagitis	0.985043	0.98092	0.989122	1.30364e-12	3.0382e-11	15310	423064
I51 complications and ill-defined descriptions of heart disease	1.0132	1.00943	1.01692	3.7161e-12	8.08706e-11	13987	424387
I10 essential primary hypertension	1.00605	1.00434	1.00776	3.75304e-12	8.08706e-11	134524	303850
J43 emphysema	0.968872	0.960154	0.977441	3.75918e-12	8.08706e-11	4344	434030
M81 osteoporosis without pathological fracture	0.98603	0.982016	0.990012	1.04307e-11	2.18784e-10	20525	417849
K75 other inflammatory liver diseases	1.0256	1.01802	1.03297	1.07488e-11	2.19958e-10	2264	436110
M47 spondylosis	0.989289	0.986193	0.992362	1.28841e-11	2.57376e-10	29836	408538
K81 cholecystitis	1.01939	1.01356	1.02509	2.6802e-11	5.22951e-10	5483	432891
M54 dorsalgia	0.993076	0.99104	0.995103	2.77941e-11	5.29983e-10	68154	370220
F33 recurrent depressive disorder	0.967426	0.957586	0.977074	1.17327e-10	2.1875e-09	3339	435035
K22 other diseases of oesophagus	0.988221	0.984601	0.991807	1.89732e-10	3.46055e-09	19108	419266
K58 irritable bowel syndrome	0.990136	0.987103	0.993148	1.95905e-10	3.49711e-09	30512	407862
B19 unspecified viral hepatitis	1.03051	1.02051	1.03978	2.70683e-10	4.73131e-09	1180	437194
D68 other coagulation defects	1.02557	1.01727	1.03349	3.63948e-10	6.23168e-09	2145	436229
J47 bronchiectasis	0.976389	0.968983	0.983671	4.81213e-10	8.07476e-09	5306	433068
I81 portal vein thrombosis	1.04037	1.02691	1.05306	5.61488e-10	9.23704e-09	366	438008
K57 diverticular disease of intestine	0.992967	0.990743	0.995181	5.99602e-10	9.67435e-09	57896	380478
I47 paroxysmal tachycardia	1.0157	1.01058	1.0207	8.7564e-10	1.38615e-08	6889	431485
D75 other diseases of blood and blood-forming organs	1.02526	1.01667	1.0334	1.98449e-09	3.0833e-08	2061	436313
I42 cardiomyopathy	1.02118	1.01389	1.02819	4.29845e-09	6.5571e-08	2900	435474
I05 rheumatic mitral valve diseases	1.03544	1.02282	1.04708	4.61153e-09	6.90906e-08	744	437630
G56 mononeuropathies of upper limb	0.98929	0.985659	0.99289	7.73499e-09	1.13854e-07	21855	416519
F20 schizophrenia	0.944943	0.926377	0.962957	1.00079e-08	1.44769e-07	1030	437344
J30 vasomotor and allergic rhinitis	0.993235	0.990835	0.995621	3.33869e-08	4.74773e-07	42918	395456
L42 pityriasis rosea	1.02652	1.01662	1.03579	3.91644e-08	5.47649e-07	1484	436890
L30 other dermatitis	0.993178	0.990715	0.995627	5.78881e-08	7.96199e-07	42581	395793
I77 other disorders of arteries and arterioles	0.971957	0.961781	0.981912	7.38219e-08	9.98977e-07	2876	435498
M15 polyarthrosis	0.986578	0.981676	0.991428	8.39892e-08	1.11852e-06	12626	425748
I27 other pulmonary heart diseases	1.02221	1.01368	1.03042	1.41087e-07	1.84957e-06	2265	436109
M79 other soft tissue disorders, not elsewhere classified	0.994854	0.992905	0.996797	2.34352e-07	3.02494e-06	76331	362043
E11 non-insulin-dependent diabetes mellitus	0.990305	0.986586	0.994008	3.47343e-07	4.41547e-06	33833	404541
K83 other diseases of biliary tract	1.0158	1.00955	1.02189	4.17731e-07	5.23099e-06	4493	433881
J33 nasal polyp	0.984997	0.979157	0.990748	4.78423e-07	5.90289e-06	6947	431427
I08 multiple valve diseases	1.01413	1.00849	1.01963	5.55473e-07	6.75423e-06	5830	432544
K73 chronic hepatitis, not elsewhere classified	1.03799	1.02219	1.05297	7.21047e-07	8.64226e-06	268	438106
I25 chronic ischaemic heart disease	1.00605	1.00364	1.00845	7.48833e-07	8.84888e-06	42949	395425
G47 sleep disorders	0.990145	0.98623	0.994021	8.07205e-07	9.40619e-06	16847	421527
F25 schizoaffective disorders	0.893946	0.853332	0.93333	9.63105e-07	1.10691e-05	283	438091
M25 other joint disorders, not elsewhere classified	0.995255	0.993355	0.997149	1.0049e-06	1.13934e-05	79366	359008
M48 other spondylopathies	0.988884	0.984409	0.993309	1.12426e-06	1.25767e-05	13726	424648
J22 unspecified acute lower respiratory infection	0.994568	0.992344	0.996782	1.70735e-06	1.88482e-05	56098	382276
B18 chronic viral hepatitis	1.02822	1.01572	1.03958	2.15087e-06	2.34361e-05	598	437776
J84 other interstitial pulmonary diseases	0.978259	0.969078	0.987244	3.50128e-06	3.76613e-05	3290	435084
D56 thalassaemia	1.03991	1.02	1.05585	6.20493e-06	6.5898e-05	241	438133
M75 shoulder lesions	0.993254	0.990322	0.996164	6.4303e-06	6.74378e-05	29996	408378
M35 other systemic involvement of connective tissue	0.98387	0.976774	0.990851	8.40014e-06	8.70089e-05	6009	432365
I20 angina pectoris	1.00618	1.00341	1.00893	1.07361e-05	0.000109849	30970	407404
J96 respiratory failure, not elsewhere classified	0.985327	0.978691	0.991848	1.43473e-05	0.000145029	6243	432131
N94 pain and other conditions associated with female genital organs and menstrual cycle	0.988034	0.982553	0.993455	1.89728e-05	0.000189502	10748	427626
K25 gastric ulcer	0.989415	0.984547	0.994217	1.97909e-05	0.000195348	10706	427668
N81 female genital prolapse	0.990213	0.985682	0.994709	2.34723e-05	0.000228992	17653	420721
F60 specific personality disorders	0.950746	0.927696	0.972856	3.14513e-05	0.000301719	665	437709
K59 other functional intestinal disorders	0.993602	0.990585	0.996596	3.19553e-05	0.000301719	28844	409530
G50 disorders of trigeminal nerve	0.97805	0.967705	0.98816	3.2006e-05	0.000301719	2840	435534
M18 arthrosis of first carpometacarpal joint	0.975534	0.963939	0.986858	3.60148e-05	0.000335738	2435	435939
M16 coxarthrosis [arthrosis of hip]	0.992773	0.989306	0.996213	4.386e-05	0.00040438	23097	415277
I73 other peripheral vascular diseases	0.99019	0.985435	0.994881	5.11031e-05	0.000466038	11424	426950
M10 gout	1.00707	1.00359	1.01052	6.03282e-05	0.000544251	16870	421504
O99 other maternal diseases classifiable elsewhere but complicating pregnancy, childbirth and the puerperium	1.01934	1.00964	1.02875	6.19964e-05	0.000553351	2120	436254
G55 nerve root and plexus compressions in diseases classified elsewhere	0.987983	0.982014	0.993857	7.71977e-05	0.000681778	7396	430978
J18 pneumonia, organism unspecified	0.994129	0.991198	0.997039	8.55123e-05	0.000747342	30098	408276
K30 dyspepsia	0.992137	0.988198	0.996034	8.92464e-05	0.000771935	16727	421647
M85 other disorders of bone density and structure	0.990475	0.985688	0.99521	9.52036e-05	0.000815059	13223	425151
M65 synovitis and tenosynovitis	0.992218	0.98829	0.996106	0.000101369	0.000859079	17057	421317
B17 other acute viral hepatitis	1.03035	1.0133	1.04505	0.000105682	0.000880235	265	438109
F10 mental and behavioural disorders due to use of alcohol	1.00849	1.00415	1.01277	0.000105964	0.000880235	10765	427609
M41 scoliosis	0.98175	0.972508	0.9908	0.000107045	0.000880494	3554	434820
M05 seropositive rheumatoid arthritis	0.965181	0.947489	0.982299	0.000118641	0.000960215	1119	437255
M51 other intervertebral disk disorders	0.993556	0.99027	0.996814	0.000119025	0.000960215	23326	415048
J92 pleural plaque	0.980073	0.969867	0.990011	0.000124443	0.000994357	2263	436111
Q21 congenital malformations of cardiac septa	1.02163	1.00989	1.03245	0.000147535	0.00116701	1112	437262
E61 deficiency of other nutrient elements	0.96831	0.951927	0.984127	0.000148832	0.00116701	1160	437214
O36 maternal care for other known or suspected foetal problems	1.01855	1.00868	1.02815	0.000164312	0.00127559	2075	436299
I65 occlusion and stenosis of precerebral arteries, not resulting in cerebral infarction	0.978931	0.967948	0.989634	0.00016572	0.00127559	2267	436107
G43 migraine	0.993677	0.99027	0.997054	0.000270435	0.00206268	23126	415248
N08 glomerular disorders in diseases classified elsewhere	0.963995	0.944517	0.98265	0.000284992	0.00215413	823	437551
F30 manic episode	0.943922	0.9138	0.972706	0.000296149	0.00220906	413	437961
D61 other aplastic anaemias	1.019	1.00823	1.02903	0.000297525	0.00220906	1268	437106
M46 other inflammatory spondylopathies	0.984794	0.976503	0.992918	0.000315309	0.00232057	4166	434208
O16 unspecified maternal hypertension	1.02839	1.01221	1.04354	0.000320697	0.00233969	708	437666
B15 acute hepatitis a	1.02194	1.00932	1.03358	0.000350203	0.00253294	1006	437368
M43 other deforming dorsopathies	0.987173	0.980115	0.994108	0.00035755	0.00256397	5628	432746
N80 endometriosis	0.988973	0.982866	0.995004	0.000398257	0.00283168	8650	429724
I44 atrioventricular and left bundle-branch block	1.00807	1.00355	1.01252	0.000403747	0.00284659	9831	428543
Q24 other congenital malformations of heart	1.02968	1.01136	1.04503	0.000436485	0.00305176	369	438005
J20 acute bronchitis	0.986812	0.979316	0.994168	0.00054641	0.00378874	4909	433465
D63 anaemia in chronic diseases classified elsewhere	0.974562	0.960007	0.988605	0.000583628	0.00401364	1411	436963
H04 disorders of lachrymal system	0.99205	0.9875	0.996547	0.000602062	0.00408533	13222	425152
A15 respiratory tuberculosis, bacteriologically and histologically confirmed	0.980482	0.969299	0.991377	0.000603792	0.00408533	2260	436114
I36 nonrheumatic tricuspid valve disorders	1.0274	1.01007	1.0423	0.000678091	0.00455135	427	437947
J34 other disorders of nose and nasal sinuses	0.993397	0.989548	0.997204	0.00075376	0.00501909	15628	422746
J13 pneumonia due to streptococcus pneumoniae	0.969397	0.951439	0.986662	0.000808241	0.00533948	919	437455
N83 noninflammatory disorders of ovary, fallopian tube and broad ligament	0.991034	0.985738	0.996273	0.000897589	0.00588341	11687	426687
I09 other rheumatic heart diseases	1.04376	1.01097	1.06656	0.000964365	0.00627211	106	438268
K31 other diseases of stomach and duodenum	0.993624	0.989737	0.997465	0.00126447	0.00816073	16245	422129
G81 hemiplegia	0.985802	0.977122	0.994273	0.00127936	0.00819374	3415	434959
M31 other necrotising vasculopathies	0.977576	0.963831	0.990917	0.00134307	0.00852104	1643	436731
H93 other disorders of ear, not elsewhere classified	0.993006	0.988717	0.997242	0.00135308	0.00852104	12755	425619
N92 excessive, frequent and irregular menstruation	0.994084	0.990465	0.997683	0.00136093	0.00852104	25634	412740
D57 sickle-cell disorders	1.04904	1.00818	1.07398	0.00143702	0.00893082	53	438321
H36 retinal disorders in diseases classified elsewhere	0.985837	0.97694	0.994511	0.00171533	0.0105821	3322	435052
G25 other extrapyramidal and movement disorders	0.988112	0.980624	0.995447	0.00177973	0.0108992	4788	433586
J32 chronic sinusitis	0.992817	0.988276	0.9973	0.0018799	0.0114293	11947	426427
G63 polyneuropathy in diseases classified elsewhere	0.975024	0.959083	0.990268	0.00196565	0.0118646	1051	437323
K10 other diseases of jaws	0.979342	0.966182	0.992104	0.00200051	0.0119888	1664	436710
H91 other hearing loss	0.993853	0.989926	0.997738	0.00210673	0.0125358	15720	422654
G35 multiple sclerosis	0.981505	0.969656	0.993025	0.00212521	0.0125567	2100	436274
I70 atherosclerosis	0.985516	0.976181	0.994609	0.0022348	0.0131119	3019	435355
O69 labour and delivery complicated by umbilical cord complications	1.0246	1.00814	1.04016	0.00230881	0.013452	672	437702
J99 respiratory disorders in diseases classified elsewhere	0.957256	0.929631	0.983479	0.00238037	0.0137733	436	437938
O48 prolonged pregnancy	1.01868	1.00626	1.03065	0.00245163	0.0140885	1272	437102
O68 labour and delivery complicated by foetal stress [distress]	1.01196	1.00407	1.01971	0.00257835	0.0147159	3584	434790
L93 lupus erythematosus	0.951327	0.919533	0.981604	0.00277335	0.0157219	388	437986
H20 iridocyclitis	0.984506	0.974234	0.994508	0.00296643	0.0167036	2469	435905
J42 unspecified chronic bronchitis	0.96562	0.942806	0.987457	0.00306264	0.0171304	635	437739
M92 other juvenile osteochondrosis	0.967795	0.946315	0.988284	0.00312028	0.0173372	603	437771
J61 pneumoconiosis due to asbestos and other mineral fibres	0.970219	0.950139	0.989415	0.00346119	0.0191048	640	437734
J10 influenza due to identified influenza virus	0.978848	0.964565	0.992625	0.00349115	0.0191443	1405	436969
G99 other disorders of nervous system in diseases classified elsewhere	0.983673	0.972494	0.994516	0.00396821	0.021619	2090	436284
G95 other diseases of spinal cord	0.981176	0.968278	0.99366	0.00399751	0.0216381	1615	436759
O02 other abnormal products of conception	1.01481	1.00445	1.0248	0.0040699	0.0218887	1917	436457
H00 hordeolum and chalazion	1.00629	1.00195	1.01057	0.0041317	0.0220694	11138	427236
E16 other disorders of pancreatic internal secretion	0.987917	0.9796	0.996017	0.0041561	0.0220694	3566	434808
J40 bronchitis, not specified as acute or chronic	0.992044	0.98657	0.997436	0.00425584	0.0223938	8563	429811
E26 hyperaldosteronism	1.03199	1.00606	1.05202	0.00427058	0.0223938	157	438217
F22 persistent delusional disorders	0.962483	0.936417	0.987183	0.00456889	0.0238093	476	437898
O34 maternal care for known or suspected abnormality of pelvic organs	1.01565	1.00453	1.0264	0.00472449	0.0244682	1669	436705
L71 rosacea	1.0087	1.00255	1.01469	0.0048141	0.0247793	5503	432871
O72 postpartum haemorrhage	1.01524	1.00438	1.02575	0.00485012	0.0248125	1763	436611
G41 status epilepticus	0.952732	0.919603	0.983803	0.00497427	0.0252934	295	438079
L02 cutaneous abscess, furuncle and carbuncle	0.993115	0.98827	0.997893	0.00519426	0.0262529	10787	427587
H92 otalgia and effusion of ear	0.994054	0.989848	0.998211	0.0054562	0.0274117	14380	423994
K52 other non-infective gastro-enteritis and colitis	0.995498	0.992313	0.998656	0.00550623	0.0274784	25036	413338
F09 unspecified organic or symptomatic mental disorder	0.962752	0.936266	0.987827	0.00554703	0.0274784	447	437927
J38 diseases of vocal cords and larynx, not elsewhere classified	0.987209	0.978119	0.996083	0.00556773	0.0274784	3227	435147
K40 inguinal hernia	1.0037	1.00106	1.00633	0.00578428	0.0283802	27677	410697
G20 parkinson's disease	1.01047	1.00285	1.01783	0.0058817	0.0286904	3170	435204
I22 subsequent myocardial infarction	1.01778	1.00434	1.03012	0.00615554	0.0298526	813	437561
I45 other conduction disorders	1.00767	1.00208	1.01313	0.00630169	0.0303858	6102	432272
M12 other specific arthropathies	0.969373	0.947248	0.990522	0.00637525	0.0305648	659	437715
G58 other mononeuropathies	0.974893	0.956671	0.992356	0.00653218	0.0311392	882	437492
O14 gestational [pregnancy-induced] hypertension with significant proteinuria	1.02676	1.00633	1.04539	0.00664622	0.0315038	471	437903
M21 other acquired deformities of limbs	0.989842	0.982457	0.997084	0.00677102	0.031911	4818	433556
N23 unspecified renal colic	1.00822	1.00216	1.01411	0.0068082	0.031911	4913	433461
K09 cysts of oral region, not elsewhere classified	1.01922	1.0046	1.03265	0.00687271	0.0320345	821	437553
J06 acute upper respiratory infections of multiple and unspecified sites	0.99673	0.994326	0.999121	0.00761959	0.0353195	45126	393248
M20 acquired deformities of fingers and toes	0.99474	0.990862	0.998584	0.00774081	0.0356843	19400	418974
D89 other disorders involving the immune mechanism, not elsewhere classified	0.971451	0.950233	0.991643	0.00782627	0.0358811	644	437730
F12 mental and behavioural disorders due to use of cannabinoids	0.953488	0.918899	0.985959	0.00818547	0.0371286	308	438066
Q83 congenital malformations of breast	1.04343	1.00699	1.0716	0.00818689	0.0371286	133	438241
K60 fissure and fistula of anal and rectal regions	0.99155	0.985246	0.997737	0.00828327	0.0373638	5861	432513
J98 other respiratory disorders	0.995056	0.991316	0.998757	0.00937999	0.0419832	17736	420638
G94 other disorders of brain in diseases classified elsewhere	0.928323	0.874759	0.97847	0.00940745	0.0419832	144	438230
J15 bacterial pneumonia, not elsewhere classified	0.980889	0.966281	0.994925	0.0096655	0.0429066	1217	437157
O75 other complications of labour and delivery, not elsewhere classified	1.01918	1.00408	1.03358	0.0101092	0.0443774	844	437530
O73 retained placenta and membranes, without haemorrhage	1.03042	1.00552	1.05248	0.0102035	0.0443774	262	438112
Q05 spina bifida	0.957743	0.925324	0.988288	0.0102105	0.0443774	318	438056
M77 other enthesopathies	0.996228	0.993342	0.999091	0.0102578	0.0443774	29160	409214
N32 other disorders of bladder	0.995261	0.991633	0.998852	0.0102613	0.0443774	17678	420696
M32 systemic lupus erythematosus	0.973539	0.953091	0.993152	0.0107172	0.0461113	823	437551
G80 infantile cerebral palsy	0.953184	0.916889	0.987036	0.010898	0.0466502	245	438129
K27 peptic ulcer, site unspecified	0.983483	0.970617	0.995914	0.011206	0.047725	1591	436783
G21 secondary parkinsonism	0.949382	0.910086	0.986148	0.0113215	0.0479736	216	438158
N73 other female pelvic inflammatory diseases	0.988972	0.980399	0.997384	0.0113838	0.047995	4403	433971
B37 candidiasis	0.993636	0.988658	0.998543	0.0118973	0.0499093	10560	427814
I38 endocarditis, valve unspecified	1.01656	1.00294	1.02899	0.0120694	0.0503791	927	437447
G31 other degenerative diseases of nervous system, not elsewhere classified	1.01086	1.00203	1.01928	0.0130756	0.0543092	2244	436130
J17 pneumonia in diseases classified elsewhere	0.960418	0.928869	0.990069	0.0132138	0.0543922	314	438060
H61 other disorders of external ear	0.996314	0.993392	0.999213	0.0132253	0.0543922	27110	411264
N19 unspecified renal failure	1.00998	1.00187	1.01796	0.0144386	0.0590472	3080	435294
M40 kyphosis and lordosis	0.975958	0.956523	0.99456	0.0144979	0.0590472	805	437569
L11 other acantholytic disorders	1.03588	1.00263	1.06067	0.0145834	0.0591085	107	438267
J46 status asthmaticus	0.966517	0.93928	0.992304	0.0151639	0.0611659	442	437932
B49 unspecified mycosis	1.02185	1.00279	1.03837	0.0154963	0.0622076	450	437924
I69 sequelae of cerebrovascular disease	0.988168	0.978459	0.997597	0.0160506	0.064126	2684	435690
Q43 other congenital malformations of intestine	0.96994	0.945174	0.993409	0.0163135	0.0648675	480	437894
F42 obsessive-compulsive disorder	0.977649	0.959186	0.995234	0.0164007	0.0649065	796	437578
J11 influenza, virus not identified	0.993891	0.988829	0.998879	0.0175217	0.068825	9558	428816
K82 other diseases of gallbladder	1.00911	1.00143	1.01652	0.0175549	0.068825	3631	434743
F15 mental and behavioural disorders due to use of other stimulants, including caffeine	0.902229	0.823329	0.975217	0.0177431	0.0692395	66	438308
E14 unspecified diabetes mellitus	0.992522	0.986355	0.998737	0.0183915	0.0714375	20206	418168
B86 scabies	0.986673	0.975474	0.99754	0.0187545	0.0725118	2131	436243
I06 rheumatic aortic valve diseases	1.03412	0.998746	1.05872	0.020198	0.077548	103	438271
F13 mental and behavioural disorders due to use of sedatives or hypnotics	0.952354	0.912011	0.990204	0.020242	0.077548	242	438132
Q67 congenital musculoskeletal deformities of head, face, spine and chest	1.02543	1.00188	1.0452	0.0209639	0.0797195	275	438099
F29 unspecified nonorganic psychosis	0.971035	0.946154	0.994522	0.0209988	0.0797195	489	437885
A09 diarrhoea and gastro-enteritis of presumed infectious origin	0.995868	0.992346	0.999355	0.0211113	0.0797854	19912	418462
E83 disorders of mineral metabolism	1.00633	1.00087	1.01168	0.0212322	0.0798826	6913	431461
I74 arterial embolism and thrombosis	0.985552	0.973127	0.997552	0.0214474	0.0800317	1721	436653
O32 maternal care for known or suspected malpresentation of foetus	1.01417	1.00178	1.02609	0.0214626	0.0800317	1343	437031
L21 seborrhoeic dermatitis	0.994092	0.988976	0.999132	0.0230049	0.0854031	8944	429430
N31 neuromuscular dysfunction of bladder, not elsewhere classified	0.991095	0.983315	0.998703	0.023944	0.0884977	4318	434056
F43 reaction to severe stress, and adjustment disorders	0.994915	0.990479	0.999294	0.0241029	0.0886944	12742	425632
I07 rheumatic tricuspid valve diseases	1.01308	1.00125	1.02413	0.0242286	0.0887676	1347	437027
O42 premature rupture of membranes	1.01465	1.00155	1.02724	0.0243861	0.0889564	1158	437216
O15 eclampsia	1.04703	1.00057	1.08337	0.0246025	0.0893571	98	438276
J02 acute pharyngitis	0.99609	0.992665	0.999484	0.024899	0.0900443	21142	417232
D86 sarcoidosis	1.01174	1.00114	1.0218	0.0252321	0.0908573	1684	436690
J31 chronic rhinitis, nasopharyngitis and pharyngitis	0.9929	0.986643	0.999044	0.0253461	0.0908776	6145	432229
A95 yellow fever	1.04326	0.99762	1.0741	0.0255415	0.0911887	63	438311
K50 crohn's disease [regional enteritis]	0.9896	0.980307	0.998633	0.0269658	0.0955779	2878	435496
O47 false labour	1.01459	1.00129	1.02735	0.0270646	0.0955779	1148	437226
O26 maternal care for other conditions predominantly related to pregnancy	1.01132	1.00108	1.02127	0.0271127	0.0955779	2059	436315
F19 mental and behavioural disorders due to multiple drug use and use of other psychoactive substances	0.959063	0.922129	0.993179	0.0277103	0.0972761	233	438141
L59 other disorders of skin and subcutaneous tissue related to radiation	0.898601	0.810709	0.980238	0.028044	0.0980372	63	438311
G70 myasthenia gravis and other myoneural disorders	1.02033	1.00061	1.03722	0.0286043	0.0995811	431	437943
D51 vitamin b12 deficiency anaemia	0.989668	0.980339	0.998751	0.0287366	0.099628	3147	435227
F11 mental and behavioural disorders due to use of opioids	0.961859	0.926612	0.994171	0.030669	0.10589	245	438129
H25 senile cataract	0.996294	0.992924	0.999638	0.030803	0.105917	24049	414325
I95 hypotension	1.00412	1.00034	1.00785	0.0312348	0.106769	15596	422778
H26 other cataract	0.996999	0.994264	0.999719	0.0313054	0.106769	37431	400943
G62 other polyneuropathies	0.99189	0.984439	0.99916	0.0315588	0.107198	4232	434142
F44 dissociative [conversion] disorders	0.963537	0.929851	0.995057	0.0319506	0.108091	304	438070
M89 other disorders of bone	0.991953	0.984529	0.99923	0.0326154	0.109897	4854	433520
N20 calculus of kidney and ureter	1.00519	1.00036	1.00994	0.0330964	0.111071	8100	430274
A63 other predominantly sexually transmitted diseases, not elsewhere classified	0.98674	0.974405	0.998661	0.033389	0.111607	1654	436720
A16 respiratory tuberculosis, not confirmed bacteriologically or histologically	0.975295	0.952229	0.997148	0.0335633	0.111745	540	437834
K08 other disorders of teeth and supporting structures	0.991802	0.984158	0.999271	0.0342498	0.113579	4243	434131
L23 allergic contact dermatitis	0.979262	0.959848	0.99787	0.034554	0.114137	821	437553
I35 nonrheumatic aortic valve disorders	1.00595	1.00035	1.01144	0.0349668	0.115048	6647	431727
O82 single delivery by caesarean section	1.01068	1.00054	1.02051	0.0351357	0.115152	2375	435999
N11 chronic tubulo-interstitial nephritis	0.964875	0.931421	0.99624	0.0375069	0.122445	309	438065
H33 retinal detachments and breaks	1.00575	1.00021	1.01117	0.0394268	0.127851	6490	431884
Q22 congenital malformations of pulmonary and tricuspid valves	1.04068	0.990788	1.07077	0.0394677	0.127851	51	438323
H18 other disorders of cornea	0.991005	0.982373	0.999436	0.0397423	0.128245	3443	434931
M70 soft tissue disorders related to use, overuse and pressure	0.995892	0.991958	0.999782	0.0399951	0.128567	15112	423262
I87 other disorders of veins	1.0112	1.00009	1.02169	0.0412401	0.131631	1668	436706
Q62 congenital obstructive defects of renal pelvis and congenital malformations of ureter	1.03079	0.997939	1.05695	0.041262	0.131631	156	438218
O80 single spontaneous delivery	1.00472	1.00014	1.00926	0.0418257	0.132923	13556	424818
A04 other bacterial intestinal infections	0.994081	0.988294	0.999764	0.0437688	0.13811	7140	431234
I13 hypertensive heart and renal disease	1.0258	0.995299	1.04824	0.0439279	0.13811	112	438262
M71 other bursopathies	0.990887	0.981955	0.9996	0.0439517	0.13811	3190	435184
L20 atopic dermatitis	0.995468	0.991024	0.999856	0.0447701	0.139406	12177	426197
G12 spinal muscular atrophy and related syndromes	0.978432	0.957097	0.998714	0.0448173	0.139406	612	437762
D53 other nutritional anaemias	0.960244	0.920819	0.996537	0.0448624	0.139406	218	438156
F48 other neurotic disorders	0.969405	0.939038	0.997906	0.0453493	0.140399	343	438031
G45 transient cerebral ischaemic attacks and related syndromes	1.00501	1.00001	1.00992	0.0469307	0.144761	8590	429784
I24 other acute ischaemic heart diseases	0.992362	0.984754	0.999786	0.0473316	0.145462	3984	434390
H51 other disorders of binocular movement	0.96018	0.920137	0.997371	0.0484226	0.148272	209	438165
G98 other disorders of nervous system, not elsewhere classified	0.98834	0.976631	0.999669	0.0487207	0.148643	1875	436499
I33 acute and subacute endocarditis	1.0158	0.998924	1.03065	0.0493001	0.149633	513	437861
Q28 other congenital malformations of circulatory system	0.961941	0.923483	0.997688	0.049402	0.149633	222	438152
N95 menopausal and other perimenopausal disorders	0.99674	0.993475	0.999989	0.050181	0.151445	33671	404703
M42 spinal osteochondrosis	0.957679	0.914583	0.997219	0.0504277	0.151645	163	438211
N72 inflammatory disease of cervix uteri	1.01156	0.999495	1.02321	0.0548071	0.164226	1865	436509
N27 small kidney of unknown cause	1.02877	0.994026	1.05341	0.055158	0.164369	124	438250
Q50 congenital malformations of ovaries, fallopian tubes and broad ligaments	0.964891	0.928599	0.998961	0.0552468	0.164369	282	438092
E72 other disorders of amino-acid metabolism	1.02751	0.991773	1.05222	0.0563043	0.166923	87	438287
E66 obesity	0.997165	0.994247	1.00007	0.0566294	0.167273	39719	398655
F40 phobic anxiety disorders	0.99131	0.982301	1.0001	0.0568211	0.167273	3454	434920
F99 mental disorder, not otherwise specified	0.972261	0.943132	0.999448	0.0577354	0.16851	364	438010
B44 aspergillosis	0.974018	0.946714	0.999583	0.0579062	0.16851	382	437992
F07 personality and behavioural disorders due to brain disease, damage and dysfunction	0.962658	0.9234	0.998883	0.0580279	0.16851	200	438174
B00 herpesviral [herpes simplex] infections	0.992584	0.984863	1.00014	0.0580447	0.16851	4300	434074
M17 gonarthrosis [arthrosis of knee]	0.997409	0.994721	1.00008	0.0584111	0.168989	38284	400090
E56 other vitamin deficiencies	0.962685	0.923336	0.999259	0.0597077	0.172147	230	438144
L88 pyoderma gangrenosum	1.03271	0.99039	1.0604	0.0600331	0.172492	82	438292
O92 other disorders of breast and lactation associated with childbirth	1.028	0.996567	1.0554	0.0603823	0.172903	197	438177
G52 disorders of other cranial nerves	0.975503	0.949498	1.00003	0.0610231	0.174078	444	437930
N04 nephrotic syndrome	0.972962	0.944206	0.999895	0.0612073	0.174078	359	438015
I26 pulmonary embolism	0.995296	0.990341	1.00018	0.06154	0.174433	10058	428316
I31 other diseases of pericardium	1.00758	0.99944	1.01542	0.0619639	0.175043	2863	435511
J81 pulmonary oedema	1.01232	0.998734	1.02484	0.0632817	0.177978	1054	437320
G96 other disorders of central nervous system	0.977128	0.952618	1.00027	0.0634271	0.177978	486	437888
J82 pulmonary eosinophilia, not elsewhere classified	0.960845	0.918705	0.999676	0.0643755	0.180037	188	438186
A08 viral and other specified intestinal infections	0.993363	0.986202	1.00036	0.0671211	0.187092	4750	433624
I21 acute myocardial infarction	1.00309	0.999753	1.00639	0.0678948	0.188622	19723	418651
G59 mononeuropathy in diseases classified elsewhere	0.970054	0.937169	1.00026	0.0685124	0.189709	274	438100
N25 disorders resulting from impaired renal tubular function	0.960601	0.917508	1.00026	0.0689154	0.18984	193	438181
H66 suppurative and unspecified otitis media	0.995238	0.990078	1.00032	0.0690122	0.18984	9065	429309
K28 gastrojejunal ulcer	0.9522	0.899612	1.00012	0.0708122	0.194155	122	438252
L97 ulcer of lower limb, not elsewhere classified	0.991517	0.982139	1.00061	0.0731724	0.199973	2841	435533
A42 actinomycosis	0.963677	0.923138	1.00112	0.0741427	0.201967	190	438184
K55 vascular disorders of intestine	0.991197	0.981414	1.00068	0.074734	0.202918	2633	435741
A01 typhoid and paratyphoid fevers	1.03185	0.992005	1.06179	0.0752295	0.203562	95	438279
M96 postprocedural musculoskeletal disorders, not elsewhere classified	0.984365	0.966924	1.00109	0.0754561	0.203562	973	437401
I61 intracerebral haemorrhage	1.00912	0.99877	1.01898	0.0758774	0.204042	1841	436533
B06 rubella [german measles]	1.00718	0.999063	1.01507	0.0775785	0.20795	3073	435301
Q63 other congenital malformations of kidney	1.01552	0.99731	1.03189	0.0780227	0.208135	583	437791
F50 eating disorders	0.983849	0.965613	1.00122	0.0782344	0.208135	846	437528
F23 acute and transient psychotic disorders	0.968491	0.932684	1.00144	0.0783917	0.208135	239	438135
K11 diseases of salivary glands	0.991925	0.982846	1.00077	0.0787698	0.208479	3146	435228
G71 primary disorders of muscles	1.02012	0.995614	1.04053	0.0793371	0.20932	275	438099
G09 sequelae of inflammatory diseases of central nervous system	0.93795	0.867825	1.00107	0.0800582	0.210344	75	438299
O22 venous complications in pregnancy	1.03121	0.992064	1.06235	0.0802265	0.210344	119	438255
Q87 other specified congenital malformation syndromes affecting multiple systems	1.01898	0.995683	1.03848	0.081823	0.213861	271	438103
N26 unspecified contracted kidney	0.973471	0.943025	1.00184	0.0821712	0.214104	331	438043
E74 other disorders of carbohydrate metabolism	1.01693	0.995918	1.03461	0.0839536	0.217847	375	437999
I80 phlebitis and thrombophlebitis	1.00335	0.999519	1.00714	0.0841351	0.217847	16334	422040
Q52 other congenital malformations of female genitalia	1.02968	0.993011	1.06045	0.0843864	0.217847	178	438196
B94 sequelae of other and unspecified infectious and parasitic diseases	0.95432	0.901391	1.00253	0.0856522	0.220436	122	438252
M88 paget's disease of bone [osteitis deformans]	1.01785	0.996082	1.03693	0.0868205	0.222305	425	437949
J64 unspecified pneumoconiosis	0.92539	0.839931	1.00198	0.0869083	0.222305	50	438324
L80 vitiligo	1.01196	0.997721	1.02528	0.0878336	0.223989	971	437403
J69 pneumonitis due to solids and liquids	0.991801	0.982253	1.00105	0.0888571	0.225912	2551	435823
Q82 other congenital malformations of skin	0.988495	0.975048	1.00148	0.0900241	0.228188	1474	436900
M07 psoriatic and enteropathic arthropathies	0.987869	0.973462	1.00168	0.0943772	0.238501	1266	437108
K36 other appendicitis	1.02465	0.992563	1.05008	0.0954619	0.240518	173	438201
B96 other bacterial agents as the cause of diseases classified to other chapters	0.996577	0.992506	1.0006	0.0977942	0.245657	15012	423362
G82 paraplegia and tetraplegia	0.97979	0.955269	1.00274	0.0994527	0.249077	438	437936
N99 postprocedural disorders of genito-urinary system, not elsewhere classified	0.98904	0.975775	1.00186	0.101619	0.253745	1636	436738
O10 pre-existing hypertension complicating pregnancy, childbirth and the puerperium	1.03299	0.989064	1.06784	0.101921	0.253745	103	438271
F53 mental and behavioural disorders associated with the puerperium, not elsewhere classified	0.985933	0.968807	1.00244	0.103768	0.257578	1104	437270
I82 other venous embolism and thrombosis	1.01041	0.997323	1.02265	0.106199	0.262834	1130	437244
J04 acute laryngitis and tracheitis	0.993474	0.985436	1.00134	0.109073	0.268898	4210	434164
P96 other conditions originating in the perinatal period	0.962198	0.915257	1.00565	0.10929	0.268898	183	438191
F39 unspecified mood [affective] disorder	0.985537	0.967424	1.00281	0.112199	0.275249	861	437513
K07 dentofacial anomalies [including malocclusion]	0.991636	0.981187	1.00178	0.113097	0.275692	2359	436015
H01 other inflammation of eyelid	0.994308	0.987215	1.00126	0.113273	0.275692	4965	433409
N89 other noninflammatory disorders of vagina	1.0041	0.998982	1.00915	0.113574	0.275692	11037	427337
J01 acute sinusitis	0.997252	0.993836	1.00064	0.113694	0.275692	22025	416349
E88 other metabolic disorders	1.00915	0.997326	1.02018	0.115238	0.278067	1297	437077
H10 conjunctivitis	0.997228	0.993763	1.00066	0.115632	0.278067	20855	417519
N17 acute renal failure	1.00299	0.999243	1.0067	0.115668	0.278067	16943	421431
D73 diseases of spleen	1.00964	0.997114	1.02126	0.116129	0.278378	1083	437291
O61 failed induction of labour	1.02494	0.991246	1.05421	0.118688	0.283075	174	438200
H15 disorders of sclera	1.01055	0.996847	1.02347	0.119093	0.283075	1130	437244
N49 inflammatory disorders of male genital organs, not elsewhere classified	0.982153	0.959249	1.00363	0.119101	0.283075	434	437940
E05 thyrotoxicosis [hyperthyroidism]	1.00476	0.998666	1.01073	0.121405	0.287737	7005	431369
N02 recurrent and persistent haematuria	0.989471	0.975948	1.00247	0.121993	0.287791	1350	437024
E53 deficiency of other b group vitamins	0.993287	0.984689	1.00164	0.122114	0.287791	3448	434926
B59 pneumocystosis	0.9639	0.916903	1.00656	0.123365	0.289924	135	438239
E06 thyroiditis	1.01089	0.996589	1.02446	0.124265	0.291226	1180	437194
L52 erythema nodosum	0.972217	0.936049	1.00594	0.125565	0.293452	268	438106
G57 mononeuropathies of lower limb	0.994156	0.986586	1.00158	0.12763	0.297449	4699	433675
G93 other disorders of brain	1.00504	0.998408	1.01148	0.129844	0.300574	4648	433726
Q07 other congenital malformations of nervous system	1.0266	0.987307	1.05556	0.129874	0.300574	128	438246
J93 pneumothorax	0.993445	0.98487	1.00178	0.130046	0.300574	2988	435386
I66 occlusion and stenosis of cerebral arteries, not resulting in cerebral infarction	1.02183	0.990582	1.04683	0.130564	0.300943	182	438192
O44 placenta praevia	1.02213	0.991488	1.04955	0.131908	0.302828	200	438174
M00 pyogenic arthritis	0.986675	0.969039	1.00344	0.132104	0.302828	810	437564
Q23 congenital malformations of aortic and mitral valves	1.01247	0.995417	1.028	0.133019	0.304094	604	437770
L12 pemphigoid	0.971845	0.934221	1.00642	0.13388	0.305233	218	438156
N47 redundant prepuce, phimosis and paraphimosis	0.994516	0.987257	1.00159	0.134921	0.306171	3555	434819
F98 other behavioural and emotional disorders with onset usually occurring in childhood and adolescence	0.968341	0.925631	1.00694	0.135144	0.306171	148	438226
Q31 congenital malformations of larynx	0.942817	0.86652	1.01073	0.135617	0.306171	65	438309
M90 osteopathies in diseases classified elsewhere	0.986353	0.968133	1.0037	0.135751	0.306171	775	437599
J16 pneumonia due to other infectious organisms, not elsewhere classified	0.952707	0.888791	1.00967	0.138138	0.310719	83	438291
D72 other disorders of white blood cells	0.98977	0.975924	1.00301	0.141283	0.315484	1290	437084
J86 pyothorax	0.985659	0.966164	1.00402	0.14129	0.315484	648	437726
I99 other and unspecified disorders of circulatory system	0.983227	0.960439	1.00466	0.141385	0.315484	519	437855
G06 intracranial and intraspinal abscess and granuloma	0.977918	0.947759	1.00592	0.142384	0.31687	308	438066
O23 infections of genito-urinary tract in pregnancy	1.019	0.991994	1.04307	0.143145	0.317721	270	438104
N84 polyp of female genital tract	1.00327	0.998862	1.00764	0.143619	0.317933	16266	422108
L73 other follicular disorders	1.00569	0.997851	1.01328	0.147654	0.326004	3353	435021
I60 subarachnoid haemorrhage	0.990698	0.977872	1.00309	0.150347	0.329616	1654	436720
G03 meningitis due to other and unspecified causes	0.992329	0.981756	1.00257	0.15042	0.329616	2151	436223
O62 abnormalities of forces of labour	1.01432	0.994048	1.03336	0.150468	0.329616	494	437880
L98 other disorders of skin and subcutaneous tissue, not elsewhere classified	1.00173	0.999353	1.0041	0.15186	0.331796	43169	395205
A46 erysipelas	0.976378	0.943388	1.00713	0.152379	0.331796	288	438086
J05 acute obstructive laryngitis [croup] and epiglottitis	0.968301	0.923835	1.00888	0.15265	0.331796	156	438218
L50 urticaria	0.996292	0.991168	1.00134	0.153999	0.33327	9702	428672
Q38 other congenital malformations of tongue, mouth and pharynx	1.01309	0.994218	1.0303	0.15441	0.33327	528	437846
L95 vasculitis limited to skin, not elsewhere classified	1.01734	0.991442	1.03902	0.1548	0.33327	283	438091
B35 dermatophytosis	0.997968	0.995159	1.00075	0.154917	0.33327	29068	409306
Q51 congenital malformations of uterus and cervix	1.01891	0.991174	1.04348	0.15587	0.334463	310	438064
L53 other erythematous conditions	0.990344	0.9768	1.00335	0.156467	0.334888	1419	436955
E75 disorders of sphingolipid metabolism and other lipid storage disorders	1.02308	0.98478	1.04969	0.160447	0.342531	106	438268
E85 amyloidosis	1.01467	0.992686	1.03382	0.162653	0.34636	376	437998
K04 diseases of pulp and periapical tissues	0.995847	0.989954	1.00163	0.164407	0.3491	7131	431243
M93 other osteochondropathies	0.987635	0.969882	1.00453	0.164952	0.3491	776	437598
Q45 other congenital malformations of digestive system	1.02604	0.979828	1.05524	0.165462	0.3491	68	438306
Q89 other congenital malformations, not elsewhere classified	0.980503	0.952303	1.00673	0.165604	0.3491	343	438031
N14 drug- and heavy-metal-induced tubulo-interstitial and tubular conditions	0.953442	0.885937	1.01307	0.166271	0.349627	76	438298
O63 long labour	1.0071	0.996831	1.0171	0.168399	0.353216	2073	436301
N97 female infertility	0.993806	0.984911	1.00251	0.169083	0.353767	3511	434863
O46 antepartum haemorrhage, not elsewhere classified	1.01155	0.994435	1.02771	0.171671	0.3579	702	437672
N50 other disorders of male genital organs	1.00277	0.99876	1.00673	0.171912	0.3579	10510	427864
E29 testicular dysfunction	0.985742	0.964789	1.00537	0.172586	0.358416	493	437881
L66 cicatricial alopecia [scarring hair loss]	1.02113	0.987802	1.04843	0.176193	0.365002	187	438187
F69 unspecified disorder of adult personality and behaviour	0.968475	0.921297	1.01072	0.177369	0.366534	140	438234
K61 abscess of anal and rectal regions	0.993789	0.984646	1.00267	0.17838	0.367496	2778	435596
O91 infections of breast associated with childbirth	1.01753	0.99062	1.04199	0.178711	0.367496	290	438084
A07 other protozoal intestinal diseases	1.01322	0.99293	1.0317	0.180436	0.370136	452	437922
D65 disseminated intravascular coagulation [defibrination syndrome]	1.02468	0.981776	1.05409	0.18201	0.371939	83	438291
H60 otitis externa	0.997643	0.994167	1.00108	0.182201	0.371939	19689	418685
I67 other cerebrovascular diseases	0.996297	0.990803	1.00169	0.183424	0.373526	7952	430422
G00 bacterial meningitis, not elsewhere classified	0.973881	0.934286	1.01008	0.184522	0.374852	192	438182
H06 disorders of lachrymal system and orbit in diseases classified elsewhere	1.02203	0.986347	1.05065	0.185451	0.375829	187	438187
M50 cervical disk disorders	0.99491	0.987278	1.00235	0.187023	0.376723	4054	434320
O87 venous complications in the puerperium	0.967199	0.916952	1.01256	0.187978	0.376723	127	438247
F81 specific developmental disorders of scholastic skills	0.982785	0.956331	1.00691	0.188034	0.376723	350	438024
O06 unspecified abortion	1.01549	0.991359	1.0376	0.188037	0.376723	458	437916
Q12 congenital lens malformations	1.01662	0.990133	1.03946	0.188137	0.376723	275	438099
N60 benign mammary dysplasia	0.996477	0.991177	1.00172	0.19098	0.381506	11098	427276
L56 other acute skin changes due to ultraviolet radiation	0.985487	0.9633	1.00653	0.192045	0.382721	590	437784
L28 lichen simplex chronicus and prurigo	0.991084	0.977394	1.00426	0.195735	0.389152	1435	436939
Q30 congenital malformations of nose	0.960526	0.898938	1.0154	0.19676	0.390265	91	438283
H90 conductive and sensorineural hearing loss	0.996344	0.990744	1.00185	0.197675	0.390399	7323	431051
K06 other disorders of gingiva and edentulous alveolar ridge	0.987382	0.967826	1.00592	0.197759	0.390399	692	437682
N64 other disorders of breast	0.996677	0.991594	1.0017	0.198341	0.39063	11878	426496
H57 other disorders of eye and adnexa	0.996152	0.990237	1.00196	0.1992	0.391403	6962	431412
A81 atypical virus infections of central nervous system	0.951283	0.874245	1.01899	0.203289	0.398503	59	438315
N15 other renal tubulo-interstitial diseases	0.973705	0.93185	1.01177	0.205999	0.402724	182	438192
H53 visual disturbances	0.997055	0.992459	1.00159	0.206657	0.402724	11246	427128
K63 other diseases of intestine	0.998183	0.995351	1.00099	0.207189	0.402724	30304	408070
F51 nonorganic sleep disorders	0.985464	0.9624	1.00715	0.207362	0.402724	517	437857
E03 other hypothyroidism	0.998063	0.995042	1.00106	0.207902	0.40284	33412	404962
G54 nerve root and plexus disorders	0.990831	0.976298	1.00475	0.209135	0.404296	1209	437165
B83 other helminthiases	1.0263	0.977074	1.0591	0.218354	0.421148	73	438301
N00 acute nephritic syndrome	0.980923	0.949588	1.00979	0.220411	0.424139	271	438103
B80 enterobiasis	0.988012	0.968432	1.00657	0.221344	0.424938	680	437694
N12 tubulo-interstitial nephritis, not specified as acute or chronic	1.00629	0.995941	1.01617	0.221839	0.424938	2149	436225
O41 other disorders of amniotic fluid and membranes	1.01572	0.989102	1.03989	0.22285	0.425325	285	438089
I79 disorders of arteries, arterioles and capillaries in diseases classified elsewhere	0.972184	0.925722	1.01295	0.223793	0.425325	132	438242
F91 conduct disorders	0.971267	0.923328	1.01387	0.223901	0.425325	121	438253
N88 other noninflammatory disorders of cervix uteri	0.993451	0.9828	1.00385	0.224318	0.425325	2784	435590
O86 other puerperal infections	1.01721	0.987794	1.04353	0.224688	0.425325	246	438128
Q25 congenital malformations of great arteries	1.0168	0.987484	1.04141	0.225083	0.425325	218	438156
D66 hereditary factor viii deficiency	1.02139	0.981657	1.05003	0.227176	0.428315	115	438259
G04 encephalitis, myelitis and encephalomyelitis	1.00988	0.993153	1.02535	0.228396	0.428978	729	437645
M87 osteonecrosis	1.00885	0.993927	1.02282	0.229177	0.428978	969	437405
E73 lactose intolerance	0.983814	0.956806	1.00906	0.229663	0.428978	406	437968
Q44 congenital malformations of gallbladder, bile ducts and liver	1.01468	0.988303	1.03614	0.229981	0.428978	251	438123
J67 hypersensitivity pneumonitis due to organic dust	0.977351	0.939318	1.01201	0.230084	0.428978	212	438162
O20 haemorrhage in early pregnancy	1.00771	0.994803	1.02011	0.230991	0.429716	1348	437026
M86 osteomyelitis	0.993974	0.983886	1.00372	0.235573	0.437269	2275	436099
A60 anogenital herpesviral [herpes simplex] infections	1.01285	0.990429	1.03313	0.237667	0.440182	395	437979
K85 acute pancreatitis	1.00426	0.997037	1.01125	0.238914	0.441518	3912	434462
O13 gestational [pregnancy-induced] hypertension without significant proteinuria	1.01078	0.992167	1.02832	0.240704	0.442996	684	437690
G97 postprocedural disorders of nervous system, not elsewhere classified	0.98315	0.954197	1.00992	0.2416	0.442996	332	438042
K66 other disorders of peritoneum	0.99652	0.990644	1.00228	0.242154	0.442996	7021	431353
L40 psoriasis	0.997524	0.99335	1.00164	0.242436	0.442996	13521	424853
L60 nail disorders	0.997177	0.992414	1.00187	0.242571	0.442996	10165	428209
B98 other specified infectious agents as the cause of diseases classified to other chapters	0.995331	0.987416	1.00304	0.242882	0.442996	3787	434587
A02 other salmonella infections	0.988957	0.970041	1.0069	0.243521	0.443198	700	437674
Q85 phakomatoses, not elsewhere classified	0.982741	0.952794	1.0103	0.245423	0.445548	301	438073
O90 complications of the puerperium, not elsewhere classified	1.01544	0.98798	1.04037	0.245875	0.445548	273	438101
M99 biomechanical lesions, not elsewhere classified	0.985022	0.959115	1.00927	0.246579	0.445861	418	437956
K86 other diseases of pancreas	0.994852	0.985979	1.0034	0.248318	0.44804	2729	435645
F34 persistent mood [affective] disorders	0.989505	0.97133	1.00676	0.248864	0.448062	832	437542
I64 stroke, not specified as haemorrhage or infarction	1.00298	0.997829	1.00804	0.25173	0.452252	8256	430118
O66 other obstructed labour	1.01292	0.989818	1.03429	0.252556	0.452766	379	437995
M72 fibroblastic disorders	0.998118	0.994867	1.00134	0.254828	0.45565	21985	416389
N45 orchitis and epididymitis	0.995251	0.986966	1.00329	0.25533	0.45565	2677	435697
Q76 congenital malformations of spine and bony thorax	0.988905	0.9694	1.00739	0.255794	0.45565	709	437665
H17 corneal scars and opacities	0.986	0.961221	1.00916	0.256906	0.455747	413	437961
B95 streptococcus and staphylococcus as the cause of diseases classified to other chapters	0.996767	0.991132	1.0023	0.257167	0.455747	7225	431149
F84 pervasive developmental disorders	0.98264	0.951454	1.01067	0.257478	0.455747	235	438139
J12 viral pneumonia, not elsewhere classified	0.992225	0.978499	1.00533	0.258623	0.456646	1269	437105
A87 viral meningitis	1.01113	0.990796	1.0294	0.259074	0.456646	464	437910
J91 pleural effusion in conditions classified elsewhere	0.987006	0.963901	1.00868	0.259638	0.45668	504	437870
A86 unspecified viral encephalitis	0.971007	0.918734	1.01749	0.260596	0.457406	107	438267
K00 disorders of tooth development and eruption	0.9819	0.949389	1.01179	0.261719	0.458418	262	438112
L65 other nonscarring hair loss	0.994218	0.984001	1.00417	0.262805	0.459361	2782	435592
B27 infectious mononucleosis	1.00454	0.996436	1.01242	0.264092	0.460422	3017	435357
I84 haemorrhoids	0.99834	0.995414	1.00124	0.264751	0.460422	27572	410802
F80 specific developmental disorders of speech and language	0.982886	0.9519	1.01128	0.265058	0.460422	270	438104
L70 acne	0.996248	0.989569	1.00279	0.266918	0.462695	5068	433306
H54 blindness and low vision	0.995147	0.986422	1.00362	0.270093	0.467234	3140	435234
L25 unspecified contact dermatitis	0.994793	0.985429	1.00391	0.270727	0.467367	2874	435500
L83 acanthosis nigricans	0.979158	0.940829	1.01408	0.272102	0.468775	190	438184
O12 gestational [pregnancy-induced] oedema and proteinuria without hypertension	1.01698	0.984278	1.04547	0.276941	0.476135	195	438179
N13 obstructive and reflux uropathy	0.996645	0.990514	1.00265	0.279333	0.47792	5834	432540
E27 other disorders of adrenal gland	0.992258	0.977967	1.00588	0.279546	0.47792	1238	437136
L63 alopecia areata	0.98994	0.971351	1.00759	0.279689	0.47792	757	437617
L55 sunburn	0.984981	0.956984	1.01105	0.281286	0.479673	363	438011
H62 disorders of external ear in diseases classified elsewhere	0.954214	0.868387	1.02896	0.281913	0.479767	52	438322
L57 skin changes due to chronic exposure to nonionising radiation	0.99809	0.99459	1.00156	0.283158	0.48091	18996	419378
E02 subclinical iodine-deficiency hypothyroidism	0.974625	0.926701	1.01775	0.284425	0.482086	143	438231
F70 mild mental retardation	1.0229	0.970688	1.05557	0.287011	0.485488	56	438318
E78 disorders of lipoprotein metabolism and other lipidaemias	0.999012	0.99719	1.00083	0.287625	0.485499	101249	337125
I68 cerebrovascular disorders in diseases classified elsewhere	1.02058	0.978516	1.05293	0.288175	0.485499	113	438261
O64 obstructed labour due to malposition and malpresentation of foetus	1.01095	0.989862	1.03064	0.290293	0.488087	466	437908
A69 other spirochaetal infections	0.984105	0.953668	1.01218	0.292398	0.490644	281	438093
G02 meningitis in other infectious and parasitic diseases classified elsewhere	1.02203	0.97551	1.05595	0.294311	0.492867	82	438292
H50 other strabismus	1.00496	0.99547	1.0141	0.295695	0.494199	2331	436043
A35 other tetanus	0.97067	0.913787	1.02169	0.297146	0.495265	108	438266
I78 diseases of capillaries	1.00465	0.995735	1.01326	0.297513	0.495265	2701	435673
N82 fistulae involving female genital tract	0.981662	0.946339	1.01467	0.298688	0.496186	303	438071
N40 hyperplasia of prostate	1.00144	0.998712	1.00415	0.299249	0.496186	28594	409780
H46 optic neuritis	0.987534	0.963374	1.01014	0.300371	0.497064	474	437900
H21 other disorders of iris and ciliary body	0.992	0.97654	1.00677	0.302178	0.498987	1025	437349
K13 other diseases of lip and oral mucosa	0.996862	0.990851	1.00276	0.302723	0.498987	6744	431630
B88 other infestations	1.01734	0.981521	1.04703	0.304646	0.501172	164	438210
K45 other abdominal hernia	0.982222	0.94711	1.0142	0.306287	0.502886	241	438133
O01 hydatidiform mole	1.017	0.981972	1.04773	0.311577	0.510572	202	438172
D70 agranulocytosis	1.00305	0.997045	1.00894	0.314126	0.513747	6279	432095
A38 scarlet fever	1.00645	0.993486	1.01883	0.317185	0.51774	1235	437139
O60 preterm delivery	1.00824	0.991533	1.02408	0.319451	0.519652	788	437586
N70 salpingitis and oophoritis	0.99074	0.97222	1.00848	0.319596	0.519652	953	437421
I15 secondary hypertension	0.98308	0.948415	1.01419	0.32132	0.519755	229	438145
K62 other diseases of anus and rectum	0.998761	0.996304	1.0012	0.321862	0.519755	40492	397882
B36 other superficial mycoses	1.00323	0.996754	1.00954	0.322124	0.519755	4943	433431
P95 foetal death of unspecified cause	0.971681	0.914084	1.024	0.322136	0.519755	121	438253
G08 intracranial and intraspinal phlebitis and thrombophlebitis	0.97388	0.919217	1.02202	0.329896	0.530158	101	438273
K12 stomatitis and related lesions	0.996125	0.988243	1.00381	0.330214	0.530158	3796	434578
M62 other disorders of muscle	0.996456	0.989244	1.00349	0.33048	0.530158	4320	434054
K71 toxic liver disease	1.01373	0.981859	1.03725	0.332733	0.531784	156	438218
I62 other nontraumatic intracranial haemorrhage	0.992587	0.9773	1.00714	0.332761	0.531784	986	437388
L29 pruritus	0.997685	0.992958	1.00234	0.334322	0.533262	11034	427340
M66 spontaneous rupture of synovium and tendon	0.993375	0.979678	1.00653	0.335506	0.534137	1305	437069
M95 other acquired deformities of musculoskeletal system and connective tissue	1.00499	0.994574	1.01501	0.337331	0.535069	1976	436398
J95 postprocedural respiratory disorders, not elsewhere classified	0.990527	0.970741	1.00917	0.337368	0.535069	671	437703
E28 ovarian dysfunction	0.994082	0.981779	1.00602	0.340316	0.538727	1970	436404
L85 other epidermal thickening	1.00384	0.995803	1.01165	0.34103	0.53884	3399	434975
E20 hypoparathyroidism	0.982163	0.943943	1.01688	0.34505	0.543962	209	438165
K65 peritonitis	1.00381	0.995747	1.01159	0.345568	0.543962	3155	435219
K26 duodenal ulcer	0.997576	0.992486	1.00258	0.347012	0.545212	8473	429901
O28 abnormal findings on antenatal screening of mother	1.01798	0.977634	1.05309	0.347865	0.545531	127	438247
O65 obstructed labour due to maternal pelvic abnormality	1.02533	0.965931	1.07364	0.35175	0.54867	52	438322
L08 other local infections of skin and subcutaneous tissue	0.998018	0.993822	1.00216	0.352056	0.54867	13602	424772
Q14 congenital malformations of posterior segment of eye	0.984646	0.951356	1.01528	0.352219	0.54867	258	438116
D62 acute posthaemorrhagic anaemia	1.01067	0.986899	1.03172	0.352483	0.54867	380	437994
O35 maternal care for known or suspected foetal abnormality and damage	1.01219	0.985031	1.03694	0.355949	0.55304	285	438089
M53 other dorsopathies, not elsewhere classified	0.996891	0.990221	1.00343	0.357165	0.553903	5687	432687
I37 pulmonary valve disorders	1.00831	0.989752	1.02517	0.358252	0.554564	575	437799
Q10 congenital malformations of eyelid, lachrymal apparatus and orbit	0.978412	0.930556	1.0211	0.359125	0.554891	130	438244
D80 immunodeficiency with predominantly antibody defects	0.98847	0.962972	1.01194	0.360647	0.556218	378	437996
M08 juvenile arthritis	0.973713	0.914073	1.02504	0.36552	0.562699	85	438289
J00 acute nasopharyngitis [common cold]	0.996816	0.989804	1.00368	0.369164	0.566461	4920	433454
N63 unspecified lump in breast	1.00205	0.997551	1.0065	0.369314	0.566461	14271	424103
K51 ulcerative colitis	0.99714	0.990827	1.00332	0.370287	0.56678	5563	432811
B82 unspecified intestinal parasitism	0.97342	0.912553	1.02618	0.370873	0.56678	81	438293
Q78 other osteochondrodysplasias	0.981682	0.939603	1.01945	0.376499	0.574332	174	438200
H55 nystagmus and other irregular eye movements	0.991164	0.970984	1.00999	0.378263	0.575484	593	437781
E07 other disorders of thyroid	1.00492	0.993763	1.01568	0.378626	0.575484	2132	436242
E79 disorders of purine and pyrimidine metabolism	1.00857	0.988521	1.02669	0.37995	0.576453	474	437900
J37 chronic laryngitis and laryngotracheitis	0.989847	0.966628	1.01169	0.380665	0.576494	522	437852
L72 follicular cysts of skin and subcutaneous tissue	0.998211	0.994154	1.00222	0.384918	0.581886	14224	424150
E04 other non-toxic goitre	1.00333	0.995694	1.01078	0.386805	0.583687	4581	433793
I23 certain current complications following acute myocardial infarction	0.976915	0.921875	1.0233	0.387695	0.583978	85	438289
L04 acute lymphadenitis	0.991569	0.971951	1.01009	0.389161	0.585136	688	437686
N05 unspecified nephritic syndrome	0.991799	0.972642	1.00982	0.390368	0.585149	685	437689
F79 unspecified mental retardation	0.980528	0.93355	1.02034	0.390565	0.585149	114	438260
Q99 other chromosome abnormalities, not elsewhere classified	1.02199	0.963571	1.06037	0.392442	0.586914	61	438313
O04 medical abortion	1.00376	0.994975	1.01235	0.39497	0.589644	3471	434903
B65 schistosomiasis [bilharziasis]	1.01737	0.97218	1.05098	0.398394	0.593699	84	438290
J14 pneumonia due to haemophilus influenzae	0.985175	0.949401	1.0176	0.400716	0.595825	219	438155
H35 other retinal disorders	0.998189	0.99394	1.00239	0.401241	0.595825	13700	424674
I30 acute pericarditis	1.00717	0.989622	1.02331	0.404649	0.599825	616	437758
Q80 congenital ichthyosis	1.01684	0.972349	1.05049	0.410358	0.606502	107	438267
H16 keratitis	0.994837	0.982345	1.00686	0.410599	0.606502	1543	436831
A40 streptococcal septicaemia	1.00668	0.989955	1.02188	0.412278	0.607911	669	437705
N76 other inflammation of vagina and vulva	0.996575	0.988311	1.00468	0.413067	0.608005	4480	433894
O98 maternal infectious and parasitic diseases classifiable elsewhere but complicating pregnancy, childbirth and the puerperium	1.02067	0.965457	1.0647	0.417839	0.613952	69	438305
O30 multiple gestation	1.00818	0.987448	1.02759	0.423422	0.621068	562	437812
N87 dysplasia of cervix uteri	1.00268	0.996034	1.00922	0.424799	0.622	6490	431884
O33 maternal care for known or suspected disproportion	1.01996	0.965712	1.06395	0.427992	0.625323	77	438297
O43 placental disorders	1.01113	0.982194	1.03747	0.428559	0.625323	251	438123
D76 certain diseases involving lymphoreticular tissue and reticulohistiocytic system	0.980874	0.931211	1.02438	0.42996	0.62605	115	438259
A06 amoebiasis	0.980225	0.928746	1.02511	0.430549	0.62605	104	438270
F45 somatoform disorders	0.996281	0.986796	1.00549	0.436499	0.633603	2718	435656
H11 other disorders of conjunctiva	1.00213	0.996681	1.00748	0.439294	0.636559	7535	430839
B05 measles	0.998008	0.992809	1.00312	0.449491	0.647918	7877	430497
B50 plasmodium falciparum malaria	1.0179	0.965613	1.05617	0.450464	0.647918	70	438304
E89 postprocedural endocrine and metabolic disorders, not elsewhere classified	0.9962	0.986205	1.00591	0.450762	0.647918	2804	435570
A54 gonococcal infection	1.01058	0.981281	1.03601	0.450812	0.647918	229	438145
B02 zoster [herpes zoster]	0.998443	0.994369	1.00247	0.45171	0.647918	14582	423792
H03 disorders of eyelid in diseases classified elsewhere	0.976923	0.913594	1.03043	0.451767	0.647918	74	438300
Q65 congenital deformities of hip	1.01025	0.981853	1.03553	0.455592	0.65229	297	438077
E70 disorders of aromatic amino-acid metabolism	1.01893	0.961089	1.0573	0.458324	0.655083	59	438315
L84 corns and callosities	0.99676	0.988071	1.00521	0.459728	0.655972	3283	435091
N16 renal tubulo-interstitial disorders in diseases classified elsewhere	0.971505	0.890857	1.03631	0.46337	0.659132	50	438324
G46 vascular syndromes of brain in cerebrovascular diseases	1.01034	0.980573	1.03517	0.463514	0.659132	231	438143
A37 whooping cough	0.995945	0.984929	1.00661	0.464677	0.659656	1970	436404
J80 adult respiratory distress syndrome	0.990161	0.962846	1.01516	0.465455	0.659656	340	438034
N71 inflammatory disease of uterus, except cervix	1.00869	0.984335	1.03117	0.466928	0.660628	471	437903
M34 systemic sclerosis	0.989713	0.960895	1.01641	0.471781	0.66637	372	438002
N86 erosion and ectropion of cervix uteri	1.0044	0.992169	1.01623	0.472668	0.666502	1802	436572
Q55 other congenital malformations of male genital organs	1.01129	0.977613	1.03874	0.475172	0.668402	137	438237
H40 glaucoma	0.998595	0.994716	1.00243	0.475609	0.668402	15818	422556
K64 haemorrhoids and perianal venous thrombosis	1.00087	0.998442	1.00329	0.4797	0.673023	39405	398969
D52 folate deficiency anaemia	1.00581	0.988887	1.02115	0.481343	0.673228	699	437675
Q27 other congenital malformations of peripheral vascular system	0.989392	0.958833	1.01731	0.481593	0.673228	280	438094
G05 encephalitis, myelitis and encephalomyelitis in diseases classified elsewhere	0.981916	0.929084	1.02801	0.482252	0.673228	99	438275
Q33 congenital malformations of lung	0.977475	0.909623	1.03373	0.49119	0.6832	62	438312
I71 aortic aneurysm and dissection	1.00252	0.99523	1.00962	0.491378	0.6832	3870	434504
M60 myositis	0.992336	0.969824	1.01325	0.492352	0.6832	485	437889
M84 disorders of continuity of bone	1.00277	0.994725	1.0106	0.492804	0.6832	3677	434697
P03 foetus and newborn affected by other complications of labour and delivery	1.01344	0.972336	1.04875	0.493468	0.6832	158	438216
J70 respiratory conditions due to other external agents	0.984978	0.940163	1.02496	0.494352	0.683298	151	438223
B16 acute hepatitis b	0.988326	0.953102	1.01924	0.495863	0.684258	193	438181
Q61 cystic kidney disease	1.00503	0.989932	1.01902	0.498597	0.6864	894	437480
Q17 other congenital malformations of ear	1.01314	0.971664	1.04675	0.499246	0.6864	117	438257
J35 chronic diseases of tonsils and adenoids	1.00385	0.992416	1.01481	0.50016	0.6864	1672	436702
N42 other disorders of prostate	1.00255	0.99501	1.00987	0.500688	0.6864	3025	435349
B34 viral infection of unspecified site	0.998401	0.99366	1.00307	0.505859	0.692359	10491	427883
L92 granulomatous disorders of skin and subcutaneous tissue	0.995967	0.983828	1.00767	0.508478	0.69319	1707	436667
E10 insulin-dependent diabetes mellitus	0.997469	0.98988	1.00489	0.509118	0.69319	4141	434233
H73 other disorders of tympanic membrane	0.993854	0.975132	1.01147	0.509642	0.69319	683	437691
A31 infection due to other mycobacteria	0.985456	0.94014	1.02518	0.509772	0.69319	134	438240
G01 meningitis in bacterial diseases classified elsewhere	1.01927	0.95352	1.06496	0.513909	0.697685	51	438323
M67 other disorders of synovium and tendon	1.00154	0.996851	1.00617	0.515937	0.699307	10619	427755
F66 psychological and behavioural disorders associated with sexual development and orientation	0.991705	0.965787	1.01555	0.516964	0.699569	332	438042
J39 other diseases of upper respiratory tract	0.996114	0.98412	1.00764	0.518441	0.700438	1639	436735
G91 hydrocephalus	0.994802	0.978553	1.01024	0.521986	0.704093	925	437449
H72 perforation of tympanic membrane	0.996466	0.985365	1.00717	0.526332	0.708816	1912	436462
E21 hyperparathyroidism and other disorders of parathyroid gland	0.996423	0.984849	1.00761	0.538967	0.724669	2109	436265
G14 postpolio syndrome	0.978209	0.904377	1.0397	0.540905	0.725583	60	438314
A05 other bacterial foodborne intoxications	1.00747	0.982391	1.03023	0.541376	0.725583	345	438029
B08 other viral infections characterised by skin and mucous membrane lesions, not elsewhere classified	1.0045	0.989557	1.01862	0.543994	0.727417	931	437443
M83 adult osteomalacia	0.983781	0.92883	1.0315	0.544479	0.727417	107	438267
Q79 congenital malformations of musculoskeletal system, not elsewhere classified	1.00856	0.979064	1.03417	0.545921	0.72794	263	438111
G51 facial nerve disorders	0.997346	0.988604	1.00583	0.546606	0.72794	3091	435283
N77 vulvovaginal ulceration and inflammation in diseases classified elsewhere	0.990905	0.96042	1.01944	0.548846	0.728691	387	437987
K38 other diseases of appendix	0.993361	0.971012	1.01415	0.548907	0.728691	496	437878
N61 inflammatory disorders of breast	0.996069	0.983006	1.00872	0.549994	0.728744	1787	436587
L44 other papulosquamous disorders	1.01615	0.956443	1.06035	0.550684	0.728744	60	438314
M94 other disorders of cartilage	0.997004	0.987002	1.00668	0.551579	0.728779	2435	435939
I88 nonspecific lymphadenitis	0.992845	0.968402	1.01551	0.554238	0.731141	408	437966
H19 disorders of sclera and cornea in diseases classified elsewhere	0.988427	0.948173	1.02417	0.556473	0.732937	172	438202
L90 atrophic disorders of skin	0.997974	0.991133	1.00468	0.558067	0.732946	5515	432859
K42 umbilical hernia	1.00156	0.99628	1.00673	0.558952	0.732946	7415	430959
K01 embedded and impacted teeth	1.00269	0.993474	1.01161	0.559962	0.732946	2416	435958
G83 other paralytic syndromes	0.995867	0.981673	1.0094	0.560415	0.732946	1187	437187
M82 osteoporosis in diseases classified elsewhere	0.988184	0.946648	1.02505	0.560848	0.732946	163	438211
N43 hydrocele and spermatocele	0.997469	0.988747	1.00591	0.56394	0.73584	2388	435986
N44 torsion of testis	0.991819	0.962393	1.01838	0.569977	0.741738	215	438159
I46 cardiac arrest	1.00262	0.993397	1.01149	0.570228	0.741738	2448	435926
L41 parapsoriasis	0.985975	0.934893	1.03064	0.572217	0.742821	105	438269
L91 hypertrophic disorders of skin	1.00202	0.994915	1.00896	0.572831	0.742821	4556	433818
N39 other disorders of urinary system	0.999295	0.99682	1.00176	0.575907	0.745657	46380	391994
N29 other disorders of kidney and ureter in diseases classified elsewhere	0.979296	0.900161	1.04233	0.584944	0.756191	50	438324
L89 decubitus ulcer	0.997893	0.990166	1.0054	0.588157	0.758522	3827	434547
H95 postprocedural disorders of ear and mastoid process, not elsewhere classified	1.00975	0.971778	1.04155	0.588555	0.758522	147	438227
M23 internal derangement of knee	0.9991	0.995785	1.00238	0.593129	0.763234	20471	417903
K23 disorders of oesophagus in diseases classified elsewhere	0.985067	0.926251	1.03243	0.594939	0.763234	80	438294
G90 disorders of autonomic nervous system	0.994926	0.975677	1.0129	0.595263	0.763234	632	437742
Q16 congenital malformations of ear causing impairment of hearing	0.981854	0.91079	1.04085	0.59585	0.763234	61	438313
F06 other mental disorders due to brain damage and dysfunction and to physical disease	1.00358	0.989821	1.01652	0.59982	0.766823	1155	437219
Q18 other congenital malformations of face and neck	0.991269	0.957204	1.0219	0.600782	0.766823	216	438158
N36 other disorders of urethra	1.00329	0.990658	1.01538	0.601394	0.766823	1442	436932
Q13 congenital malformations of anterior segment of eye	0.981171	0.905781	1.04328	0.602754	0.767391	53	438321
F02 dementia in other diseases classified elsewhere	1.00429	0.987468	1.01993	0.605083	0.769189	718	437656
L24 irritant contact dermatitis	1.00417	0.987668	1.01947	0.608414	0.771415	829	437545
H44 disorders of globe	1.00284	0.991731	1.01351	0.608673	0.771415	1812	436562
J21 acute bronchiolitis	0.989352	0.946332	1.02708	0.611372	0.772712	155	438219
N91 absent, scanty and rare menstruation	1.00285	0.991671	1.01369	0.611539	0.772712	2116	436258
K92 other diseases of digestive system	0.999139	0.995751	1.00249	0.616864	0.778269	19893	418481
H13 disorders of conjunctiva in diseases classified elsewhere	1.00988	0.967693	1.0437	0.619461	0.779275	137	438237
J60 coalworker's pneumoconiosis	0.983852	0.915786	1.03806	0.619519	0.779275	58	438316
Q84 other congenital malformations of integument	0.987094	0.932892	1.03423	0.623837	0.783531	101	438273
L74 eccrine sweat disorders	1.00377	0.988123	1.01861	0.627974	0.787549	1016	437358
B33 other viral diseases, not elsewhere classified	1.00741	0.9747	1.03509	0.635138	0.794197	205	438169
G44 other headache syndromes	0.998368	0.991543	1.00504	0.635791	0.794197	5080	433294
N03 chronic nephritic syndrome	0.996431	0.981234	1.01066	0.636114	0.794197	1070	437304
A56 other sexually transmitted chlamydial diseases	0.985576	0.921924	1.03957	0.637656	0.794938	73	438301
F52 sexual dysfunction, not caused by organic disorder or disease	0.997631	0.98755	1.00736	0.639879	0.795383	2048	436326
H80 otosclerosis	0.996277	0.980351	1.01147	0.640091	0.795383	965	437409
L27 dermatitis due to substances taken internally	0.996644	0.982235	1.01036	0.640976	0.795383	1149	437225
B97 viral agents as the cause of diseases classified to other chapters	0.997543	0.986989	1.00771	0.642775	0.795383	2131	436243
I72 other aneurysm	0.9969	0.983477	1.0097	0.64417	0.795383	1277	437097
M61 calcification and ossification of muscle	0.986475	0.925564	1.03803	0.645799	0.795383	77	438297
E24 cushing's syndrome	0.990548	0.948649	1.0283	0.646168	0.795383	191	438183
E87 other disorders of fluid, electrolyte and acid-base balance	0.999157	0.995536	1.00274	0.646939	0.795383	18690	419684
Q53 undescended testicle	0.99574	0.976934	1.0133	0.647479	0.795383	505	437869
N98 complications associated with artificial fertilisation	1.01375	0.947915	1.06251	0.647493	0.795383	52	438322
E34 other endocrine disorders	0.993992	0.966949	1.01865	0.651661	0.799333	365	438009
B54 unspecified malaria	1.00393	0.986224	1.02052	0.653506	0.799908	654	437720
B25 cytomegaloviral disease	1.00641	0.976642	1.03244	0.654037	0.799908	234	438140
D84 other immunodeficiencies	0.991264	0.950781	1.02636	0.656006	0.801148	161	438213
H43 disorders of vitreous body	0.998907	0.993971	1.00377	0.66215	0.807477	9935	428439
I11 hypertensive heart disease	1.00364	0.986658	1.01947	0.664127	0.808712	769	437605
K37 unspecified appendicitis	0.99859	0.992126	1.00492	0.6662	0.809261	5392	432982
K03 other diseases of hard tissues of teeth	1.00787	0.969379	1.03986	0.666719	0.809261	147	438227
E86 volume depletion	0.998849	0.993544	1.00406	0.668123	0.809261	8174	430200
A49 bacterial infection of unspecified site	0.997868	0.987945	1.00742	0.668436	0.809261	2263	436111
L13 other bullous disorders	1.0081	0.967578	1.04064	0.670059	0.810058	127	438247
J03 acute tonsillitis	0.999154	0.995177	1.00309	0.675321	0.815244	14726	423648
K05 gingivitis and periodontal diseases	0.997568	0.985947	1.00875	0.676588	0.8156	1752	436622
L94 other localised connective tissue disorders	0.995508	0.973587	1.01597	0.679478	0.817908	546	437828
F05 delirium, not induced by alcohol and other psychoactive substances	0.998599	0.991751	1.00528	0.685076	0.823462	4890	433484
G53 cranial nerve disorders in diseases classified elsewhere	1.00657	0.972865	1.03581	0.686055	0.823462	221	438153
N10 acute tubulo-interstitial nephritis	0.997219	0.983341	1.01049	0.688876	0.825569	1369	437005
H68 eustachian salpingitis and obstruction	1.00203	0.991898	1.01183	0.689935	0.825569	2253	436121
O67 labour and delivery complicated by intrapartum haemorrhage, not elsewhere classified	1.00845	0.963879	1.04717	0.690948	0.825569	114	438260
E46 unspecified protein-energy malnutrition	0.995761	0.973939	1.01557	0.691746	0.825569	453	437921
F00 dementia in alzheimer's disease	1.00227	0.990762	1.01329	0.692813	0.825667	1726	436648
Q64 other congenital malformations of urinary system	0.992768	0.954871	1.02628	0.695049	0.826659	168	438206
F14 mental and behavioural disorders due to use of cocaine	0.988325	0.92382	1.03724	0.697174	0.826659	64	438310
H70 mastoiditis and related conditions	0.99389	0.961765	1.02285	0.697917	0.826659	255	438119
L68 hypertrichosis	1.00482	0.97938	1.02839	0.700611	0.826659	450	437924
L22 diaper [napkin] dermatitis	1.011	0.946338	1.05263	0.701406	0.826659	50	438324
L10 pemphigus	0.988864	0.928116	1.0385	0.701803	0.826659	73	438301
A59 trichomoniasis	0.987539	0.919562	1.04226	0.702436	0.826659	73	438301
F03 unspecified dementia	1.00162	0.993144	1.00983	0.702967	0.826659	3138	435236
O03 spontaneous abortion	1.00142	0.994041	1.00866	0.70362	0.826659	4996	433378
E65 localised adiposity	0.990699	0.940183	1.03437	0.704281	0.826659	118	438256
N34 urethritis and urethral syndrome	0.997306	0.983035	1.01088	0.705213	0.826659	1009	437365
H05 disorders of orbit	0.997059	0.981477	1.01188	0.705468	0.826659	1017	437357
H28 cataract and other disorders of lens in diseases classified elsewhere	1.00984	0.950574	1.04903	0.707344	0.827701	64	438310
H27 other disorders of lens	1.00367	0.983765	1.02217	0.708566	0.827976	575	437799
L82 seborrhoeic keratosis	0.999453	0.996541	1.00234	0.711683	0.830462	28500	409874
G64 other disorders of peripheral nervous system	0.994366	0.96299	1.02252	0.713634	0.831581	254	438120
N93 other abnormal uterine and vaginal bleeding	1.00101	0.995528	1.00642	0.716467	0.833106	9686	428688
K56 paralytic ileus and intestinal obstruction without hernia	0.999041	0.993812	1.00418	0.716928	0.833106	8379	429995
K41 femoral hernia	1.00235	0.989072	1.01506	0.723053	0.83791	1372	437002
N48 other disorders of penis	1.00094	0.995686	1.00609	0.723059	0.83791	6246	432128
E22 hyperfunction of pituitary gland	0.997118	0.98065	1.01269	0.725313	0.839362	910	437464
K02 dental caries	0.99882	0.99206	1.00542	0.729303	0.842818	4970	433404
H71 cholesteatoma of middle ear	1.00316	0.984585	1.02048	0.730364	0.842882	646	437728
Q66 congenital deformities of feet	0.997349	0.981829	1.01213	0.732318	0.843977	1015	437359
J85 abscess of lung and mediastinum	0.994665	0.962465	1.02331	0.733748	0.844464	227	438147
E55 vitamin d deficiency	1.00132	0.993561	1.00885	0.734844	0.844567	4028	434346
G72 other myopathies	0.99592	0.971182	1.01812	0.735993	0.844731	370	438004
M02 reactive arthropathies	1.00469	0.97566	1.03012	0.737585	0.845401	237	438137
F38 other mood [affective] disorders	1.00651	0.965138	1.04	0.739809	0.846724	142	438232
G30 alzheimer's disease	1.00157	0.992065	1.01076	0.741678	0.846724	2551	435823
N35 urethral stricture	0.998919	0.992415	1.00528	0.74194	0.846724	4994	433380
N28 other disorders of kidney and ureter, not elsewhere classified	0.999141	0.993969	1.00422	0.742776	0.846724	8213	430161
N85 other noninflammatory disorders of uterus, except cervix	0.998934	0.992389	1.00539	0.748067	0.850941	7336	431038
M11 other crystal arthropathies	0.997584	0.982476	1.01192	0.748503	0.850941	1000	437374
O00 ectopic pregnancy	1.00269	0.984868	1.01968	0.761656	0.863276	863	437511
H65 nonsuppurative otitis media	1.001	0.99448	1.00737	0.761669	0.863276	5357	433017
J36 peritonsillar abscess	0.997512	0.980986	1.01317	0.76244	0.863276	815	437559
B85 pediculosis and phthiriasis	0.995489	0.964687	1.02306	0.764503	0.864445	282	438092
I12 hypertensive renal disease	1.00179	0.989745	1.01342	0.766637	0.86569	1775	436599
H34 retinal vascular occlusions	1.0015	0.991172	1.01145	0.771227	0.869704	2073	436301
H52 disorders of refraction and accommodation	0.999234	0.994004	1.00438	0.772515	0.869986	8804	429570
K14 diseases of tongue	1.00116	0.992954	1.00914	0.77879	0.875877	3449	434925
G61 inflammatory polyneuropathy	1.0026	0.983664	1.02017	0.780962	0.877095	600	437774
I00 rheumatic fever without mention of heart involvement	1.00177	0.988906	1.0141	0.782553	0.877095	1473	436901
J90 pleural effusion, not elsewhere classified	0.999405	0.995147	1.00361	0.783008	0.877095	12670	425704
M80 osteoporosis with pathological fracture	0.998396	0.986667	1.0097	0.785253	0.87763	1936	436438
I97 postprocedural disorders of circulatory system, not elsewhere classified	0.996178	0.967682	1.02239	0.785578	0.87763	338	438036
B07 viral warts	0.999482	0.995711	1.00321	0.786627	0.877633	15836	422538
I28 other diseases of pulmonary vessels	1.00604	0.95851	1.04406	0.787821	0.877797	107	438267
O71 other obstetric trauma	0.995986	0.964987	1.02446	0.792087	0.881152	255	438119
H81 disorders of vestibular function	1.00062	0.995948	1.00523	0.792931	0.881152	11386	426988
O81 single delivery by forceps and vacuum extractor	0.998336	0.985633	1.01064	0.794497	0.881724	1781	436593
A28 other zoonotic bacterial diseases, not elsewhere classified	0.991398	0.920789	1.04331	0.796018	0.882245	60	438314
M49 spondylopathies in diseases classified elsewhere	1.00344	0.975915	1.02837	0.797497	0.882718	292	438082
M14 arthropathies in other diseases classified elsewhere	0.996062	0.963812	1.02351	0.799847	0.883503	222	438152
N46 male infertility	1.00227	0.984005	1.01921	0.800313	0.883503	493	437881
G37 other demyelinating diseases of central nervous system	0.99745	0.976259	1.01723	0.808025	0.889736	560	437814
G11 hereditary ataxia	0.996795	0.969844	1.02117	0.80808	0.889736	315	438059
B26 mumps	0.999241	0.992864	1.00549	0.813869	0.893478	5116	433258
Q39 congenital malformations of oesophagus	0.996326	0.964077	1.02456	0.814502	0.893478	235	438139
J41 simple and mucopurulent chronic bronchitis	0.993779	0.938667	1.03972	0.814673	0.893478	110	438264
K43 ventral hernia	1.0007	0.994738	1.00653	0.816643	0.893677	6395	431979
A03 shigellosis	0.99587	0.959205	1.02855	0.816985	0.893677	182	438192
L01 impetigo	0.998524	0.985448	1.01105	0.821501	0.897447	1340	437034
N18 chronic renal failure	0.999582	0.995858	1.00327	0.82521	0.900327	21898	416476
M33 dermatopolymyositis	0.996381	0.962206	1.02673	0.827963	0.901679	221	438153
H47 other disorders of optic [2nd] nerve and visual pathways	0.998597	0.985416	1.0112	0.831433	0.901679	1359	437015
L81 other disorders of pigmentation	1.0008	0.993354	1.00807	0.831721	0.901679	4191	434183
G23 other degenerative diseases of basal ganglia	0.996795	0.965825	1.02469	0.832651	0.901679	254	438120
I43 cardiomyopathy in diseases classified elsewhere	1.0043	0.959948	1.03829	0.834288	0.901679	98	438276
H22 disorders of iris and ciliary body in diseases classified elsewhere	0.993386	0.926004	1.04548	0.835158	0.901679	56	438318
A36 diphtheria	0.995307	0.948544	1.03553	0.835506	0.901679	123	438251
N21 calculus of lower urinary tract	1.00117	0.989799	1.012	0.836635	0.901679	1453	436921
A41 other septicaemia	0.999554	0.995276	1.00378	0.837143	0.901679	12613	425761
A48 other bacterial diseases, not elsewhere classified	0.996354	0.95961	1.02823	0.837637	0.901679	185	438189
N75 diseases of bartholin's gland	1.00122	0.989325	1.01275	0.83883	0.901679	2091	436283
L03 cellulitis	0.999704	0.996779	1.00261	0.841984	0.901679	28421	409953
N90 other noninflammatory disorders of vulva and perineum	1.00073	0.993462	1.00788	0.842057	0.901679	5824	432550
O40 polyhydramnios	1.0042	0.960102	1.04293	0.843144	0.901679	126	438248
A18 tuberculosis of other organs	0.99546	0.947475	1.03564	0.843444	0.901679	112	438262
H30 chorioretinal inflammation	1.00322	0.969536	1.03321	0.843645	0.901679	216	438158
H49 paralytic strabismus	1.00165	0.984428	1.01769	0.846296	0.902476	725	437649
O21 excessive vomiting in pregnancy	1.00262	0.974901	1.02796	0.847071	0.902476	308	438066
B30 viral conjunctivitis	1.00349	0.965335	1.03667	0.849319	0.902476	171	438203
B58 toxoplasmosis	1.00572	0.940659	1.05504	0.849492	0.902476	56	438318
M22 disorders of patella	0.999167	0.990411	1.00767	0.850047	0.902476	2905	435469
H59 postprocedural disorders of eye and adnexa, not elsewhere classified	1.00209	0.979463	1.02289	0.850844	0.902476	447	437927
B91 sequelae of poliomyelitis	0.996496	0.956561	1.03137	0.856091	0.906894	170	438204
K46 unspecified abdominal hernia	0.999091	0.988929	1.00888	0.858454	0.90825	1975	436399
L05 pilonidal cyst	0.998928	0.986434	1.01088	0.863791	0.912746	1376	436998
I40 acute myocarditis	0.996008	0.946641	1.03756	0.865618	0.913526	93	438281
M30 polyarteritis nodosa and related conditions	0.997105	0.960222	1.02921	0.87111	0.918167	184	438190
F01 vascular dementia	1.00102	0.988242	1.01314	0.87254	0.91852	1360	437014
Q04 other congenital malformations of brain	1.00413	0.947893	1.04795	0.875355	0.919975	76	438298
G60 hereditary and idiopathic neuropathy	0.998269	0.975608	1.01897	0.876501	0.919975	435	437939
N62 hypertrophy of breast	0.999176	0.988522	1.00941	0.877211	0.919975	1853	436521
I89 other non-infective disorders of lymphatic vessels and lymph nodes	1.00081	0.990146	1.01112	0.87927	0.920983	2335	436039
H69 other disorders of eustachian tube	0.999272	0.989485	1.00876	0.882464	0.922121	2463	435911
A80 acute poliomyelitis	1.00169	0.978214	1.02329	0.883489	0.922121	421	437953
O85 puerperal sepsis	1.00428	0.942339	1.05618	0.883653	0.922121	70	438304
H31 other disorders of choroid	1.00119	0.98374	1.01753	0.890862	0.927935	758	437616
K35 acute appendicitis	1.00047	0.993586	1.0072	0.891663	0.927935	4546	433828
M24 other specific joint derangements	1.00048	0.993496	1.00729	0.892543	0.927935	4513	433861
H02 other disorders of eyelid	0.999731	0.995196	1.0042	0.906716	0.941469	11812	426562
F90 hyperkinetic disorders	1.00319	0.943312	1.04762	0.907805	0.941469	59	438315
L51 erythema multiforme	0.998523	0.969554	1.02472	0.916997	0.949138	286	438088
H83 other diseases of inner ear	0.999749	0.994969	1.00446	0.917462	0.949138	10768	427606
G24 dystonia	0.999274	0.984099	1.01366	0.92353	0.953568	1041	437333
M76 enthesopathies of lower limb, excluding foot	0.999734	0.994219	1.00515	0.924018	0.953568	7225	431149
H58 other disorders of eye and adnexa in diseases classified elsewhere	1.00156	0.966196	1.0305	0.925777	0.95421	174	438200
B01 varicella [chickenpox]	0.999812	0.995426	1.00414	0.932516	0.959976	10859	427515
K91 postprocedural disorders of digestive system, not elsewhere classified	0.999665	0.991049	1.008	0.938383	0.964833	2898	435476
E84 cystic fibrosis	0.998344	0.951052	1.03852	0.941979	0.965504	126	438248
B99 other and unspecified infectious diseases	1.00056	0.984812	1.01541	0.94248	0.965504	904	437470
Q40 other congenital malformations of upper alimentary tract	0.999035	0.971583	1.02365	0.942488	0.965504	275	438099
L43 lichen planus	0.999626	0.988969	1.00993	0.944346	0.966227	2213	436161
E23 hypofunction and other disorders of pituitary gland	0.999509	0.98472	1.01347	0.946777	0.967535	1029	437345
J94 other pleural conditions	0.999453	0.982176	1.01553	0.948939	0.968564	694	437680
N41 inflammatory diseases of prostate	0.999803	0.993332	1.00612	0.951877	0.970382	4117	434257
Q54 hypospadias	1.00079	0.97263	1.0257	0.95399	0.971356	236	438138
Q74 other congenital malformations of limbs	0.999195	0.967497	1.02742	0.958344	0.974607	232	438142
E51 thiamine deficiency	1.00136	0.940859	1.04248	0.959582	0.974684	52	438322
E01 iodine-deficiency-related thyroid disorders and allied conditions	0.99881	0.941994	1.04511	0.964957	0.978959	90	438284
Q60 renal agenesis and other reduction defects of kidney	1.00044	0.971946	1.02595	0.97461	0.985548	284	438090
Q68 other congenital musculoskeletal deformities	1.00066	0.953231	1.04026	0.976696	0.985548	99	438275
L64 androgenic alopecia	0.999362	0.950936	1.04125	0.978174	0.985548	118	438256
O08 complications following abortion and ectopic and molar pregnancy	1.00085	0.934407	1.05569	0.97838	0.985548	64	438310
A39 meningococcal infection	1.00064	0.950572	1.04275	0.978652	0.985548	105	438269
H74 other disorders of middle ear and mastoid	0.999784	0.983117	1.01549	0.979142	0.985548	838	437536
O24 diabetes mellitus in pregnancy	1.00027	0.978816	1.02063	0.979675	0.985548	599	437775
N30 cystitis	1.00004	0.995922	1.00411	0.984735	0.989452	16356	422018
I63 cerebral infarction	0.999964	0.994597	1.00523	0.98928	0.992492	7766	430608
E13 other specified diabetes mellitus	1.00013	0.978551	1.01932	0.990126	0.992492	438	437936
M91 juvenile osteochondrosis of hip and pelvis	1.00004	0.965195	1.03089	0.998094	0.999285	186	438188
K76 other diseases of liver	1	0.00403324	1.12526e+18	1	1	11567	426807

## Sheet: S4 Genetically predicted
Table S4: Estimates for the association between genetically predicted bilirubin and health outcomes. This data is on the same scale as the observational data.
Outcome	Odds ratio	Lower 95% CI	Upper 95% CI	P value	FDR adjusted P value	Number of cases	Number of controls
E80 disorders of porphyrin and bilirubin metabolism	1.58173	1.55776	1.60681	0	0	1701	459738
K80 cholelithiasis	1.01744	1.0132	1.02168	4.13481e-16	1.74282e-13	30346	431093
L42 pityriasis rosea	1.0453	1.02825	1.0621	8.15566e-08	2.29174e-05	1563	459876
K81 cholecystitis	1.01938	1.01005	1.02863	3.6241e-05	0.0076378	5802	455637
K76 other diseases of liver	1.01216	1.00562	1.01867	0.00023799	0.040125	12245	449194
B15 acute hepatitis a	1.03654	1.01544	1.05725	0.000486177	0.0683078	1051	460388
N27 small kidney of unknown cause	1.08396	1.02753	1.13846	0.00196934	0.211148	129	461310
I20 angina pectoris	1.00665	1.00241	1.01088	0.00200377	0.211148	32658	428781
E78 disorders of lipoprotein metabolism and other lipidaemias	0.99604	0.993372	0.998709	0.00369673	0.34626	106773	354666
K09 cysts of oral region, not elsewhere classified	1.03279	1.00935	1.05574	0.00485162	0.408991	866	460573
E56 other vitamin deficiencies	0.917203	0.858053	0.972104	0.00638315	0.489034	241	461198
Q82 other congenital malformations of skin	0.972628	0.952793	0.992014	0.00696134	0.489034	1561	459878
D89 other disorders involving the immune mechanism, not elsewhere classified	0.958124	0.926824	0.988274	0.00890166	0.54629	677	460762
K36 other appendicitis	1.06315	1.01326	1.11123	0.00907244	0.54629	176	461263
I48 atrial fibrillation and flutter	0.994451	0.990158	0.998731	0.0113947	0.640384	33393	428046
A05 other bacterial foodborne intoxications	1.04303	1.00733	1.07766	0.0142465	0.750613	363	461076
K10 other diseases of jaws	0.977566	0.95909	0.995658	0.0173948	0.843975	1754	459685
K23 disorders of oesophagus in diseases classified elsewhere	1.07892	1.00847	1.14626	0.0193097	0.843975	85	461354
E11 non-insulin-dependent diabetes mellitus	1.00479	1.00075	1.00882	0.019619	0.843975	35687	425752
H90 conductive and sensorineural hearing loss	1.00967	1.00142	1.01786	0.0204628	0.843975	7717	453722
E88 other metabolic disorders	1.02212	1.00295	1.04095	0.0210243	0.843975	1351	460088
B19 unspecified viral hepatitis	1.02265	1.00277	1.04216	0.0226163	0.866614	1246	460193
Q07 other congenital malformations of nervous system	1.06145	1.00505	1.11551	0.0243688	0.870527	140	461299
O71 other obstetric trauma	0.939564	0.886697	0.989151	0.0248642	0.870527	269	461170
K75 other inflammatory liver diseases	1.01632	1.00175	1.03069	0.0258163	0.870527	2387	459052
K14 diseases of tongue	1.01315	1.00127	1.02489	0.0280237	0.908616	3643	457796
G94 other disorders of brain in diseases classified elsewhere	0.919537	0.84645	0.986263	0.0303019	0.946092	159	461280
E34 other endocrine disorders	0.953571	0.910898	0.994106	0.0325603	0.95623	380	461059
K28 gastrojejunal ulcer	0.909488	0.824485	0.985971	0.0358882	0.95623	125	461314
H65 nonsuppurative otitis media	1.01013	1.00054	1.01964	0.0366427	0.95623	5654	455785
I68 cerebrovascular disorders in diseases classified elsewhere	1.0602	1.00013	1.11762	0.0381928	0.95623	124	461315
N89 other noninflammatory disorders of vagina	1.00709	1.00026	1.01388	0.0405955	0.95623	11671	449768
I25 chronic ischaemic heart disease	1.00386	1.00014	1.00758	0.0416453	0.95623	45210	416229
M45 ankylosing spondylitis	0.981822	0.964287	0.999015	0.0420017	0.95623	1913	459526
K85 acute pancreatitis	1.01134	1.00015	1.02242	0.0446395	0.95623	4137	457302
H51 other disorders of binocular movement	0.940716	0.882094	0.995283	0.0461823	0.95623	219	461220
H21 other disorders of iris and ciliary body	0.976034	0.952384	0.999053	0.0466709	0.95623	1083	460356
M81 osteoporosis without pathological fracture	0.99469	0.989441	0.999919	0.0475609	0.95623	21649	439790
K72 hepatic failure, not elsewhere classified	1.02164	0.999584	1.04323	0.0494369	0.95623	1029	460410
H15 disorders of sclera	1.01992	0.999501	1.03993	0.0511262	0.95623	1199	460240
G24 dystonia	1.0203	0.999128	1.04105	0.0551052	0.95623	1115	460324
N20 calculus of kidney and ureter	0.992079	0.98392	1.00017	0.0570392	0.95623	8501	452938
G52 disorders of other cranial nerves	1.03047	0.997909	1.06207	0.0586345	0.95623	461	460978
I88 nonspecific lymphadenitis	1.03166	0.997786	1.06451	0.0586738	0.95623	423	461016
L50 urticaria	1.00692	0.999692	1.0141	0.0588399	0.95623	10186	451253
H43 disorders of vitreous body	0.992976	0.985653	1.00025	0.0601078	0.95623	10495	450944
Q83 congenital malformations of breast	1.05151	0.994748	1.10578	0.061683	0.95623	142	461297
M66 spontaneous rupture of synovium and tendon	0.980258	0.95947	1.00056	0.0621934	0.95623	1376	460063
J80 adult respiratory distress syndrome	1.03354	0.996925	1.06896	0.0633293	0.95623	362	461077
E14 unspecified diabetes mellitus	1.00481	0.999694	1.00991	0.0641442	0.95623	21299	440140
O15 eclampsia	1.06013	0.992653	1.12427	0.0644317	0.95623	99	461340
I38 endocarditis, valve unspecified	0.976573	0.951575	1.00087	0.0655136	0.95623	971	460468
O60 preterm delivery	0.974428	0.947122	1.00092	0.065782	0.95623	832	460607
K82 other diseases of gallbladder	1.01077	0.99915	1.02227	0.0662007	0.95623	3847	457592
M20 acquired deformities of fingers and toes	1.00481	0.99959	1.01001	0.0696477	0.95623	20481	440958
A16 respiratory tuberculosis, not confirmed bacteriologically or histologically	0.968802	0.934527	1.00173	0.0731191	0.95623	550	460889
N15 other renal tubulo-interstitial diseases	0.945052	0.883809	1.00192	0.0758472	0.95623	196	461243
A87 viral meningitis	1.02785	0.996082	1.05869	0.0769378	0.95623	487	460952
O30 multiple gestation	0.970855	0.938115	1.00239	0.0797174	0.95623	591	460848
F40 phobic anxiety disorders	0.988876	0.9764	1.00119	0.0802078	0.95623	3647	457792
N90 other noninflammatory disorders of vulva and perineum	1.00822	0.998923	1.01744	0.080525	0.95623	6139	455300
A01 typhoid and paratyphoid fevers	1.056	0.989074	1.11959	0.0830729	0.95623	101	461338
E16 other disorders of pancreatic internal secretion	1.01013	0.998385	1.02175	0.0874411	0.95623	3777	457662
M50 cervical disk disorders	1.00949	0.998462	1.0204	0.0883714	0.95623	4294	457145
O03 spontaneous abortion	0.990943	0.980473	1.0013	0.0897669	0.95623	5253	456186
L10 pemphigus	0.903457	0.789816	1.00247	0.0900372	0.95623	74	461365
M32 systemic lupus erythematosus	1.02032	0.996301	1.04378	0.0901229	0.95623	871	460568
L71 rosacea	1.00823	0.9986	1.01777	0.0910501	0.95623	5732	455707
A28 other zoonotic bacterial diseases, not elsewhere classified	0.893765	0.766596	1.00295	0.0951607	0.95623	63	461376
L41 parapsoriasis	0.927713	0.841404	1.0054	0.0953589	0.95623	111	461328
N82 fistulae involving female genital tract	0.961122	0.915017	1.00479	0.0957315	0.95623	316	461123
Q67 congenital musculoskeletal deformities of head, face, spine and chest	1.03328	0.992451	1.07265	0.0978349	0.95623	291	461148
M42 spinal osteochondrosis	0.946517	0.881316	1.00682	0.103546	0.95623	171	461268
J01 acute sinusitis	1.00405	0.99915	1.00893	0.103799	0.95623	23178	438261
N81 female genital prolapse	1.00457	0.999014	1.01011	0.105425	0.95623	18561	442878
L12 pemphigoid	0.954649	0.899142	1.00661	0.105595	0.95623	225	461214
H13 disorders of conjunctiva in diseases classified elsewhere	1.04475	0.987646	1.09923	0.107383	0.95623	143	461296
I37 pulmonary valve disorders	0.974183	0.942316	1.00491	0.110339	0.95623	607	460832
B37 candidiasis	0.994211	0.987073	1.0013	0.111598	0.95623	11072	450367
L85 other epidermal thickening	1.0097	0.997617	1.02163	0.111715	0.95623	3570	457869
H04 disorders of lachrymal system	0.994865	0.988504	1.00119	0.113457	0.95623	13993	447446
M34 systemic sclerosis	1.02749	0.992347	1.06152	0.113975	0.95623	397	461042
I84 haemorrhoids	0.996405	0.991946	1.00085	0.114059	0.95623	29031	432408
M87 osteonecrosis	1.01754	0.9953	1.03931	0.114857	0.95623	1026	460413
I11 hypertensive heart disease	0.977982	0.950305	1.0048	0.11715	0.95623	792	460647
Q38 other congenital malformations of tongue, mouth and pharynx	1.02332	0.993356	1.05245	0.117372	0.95623	555	460884
K25 gastric ulcer	0.994359	0.987286	1.00138	0.117797	0.95623	11286	450153
I27 other pulmonary heart diseases	1.01153	0.996797	1.02605	0.12015	0.95623	2392	459047
K02 dental caries	1.00786	0.997858	1.01775	0.120239	0.95623	5233	456206
O82 single delivery by caesarean section	1.01135	0.996846	1.02565	0.120402	0.95623	2516	458923
B05 measles	0.993519	0.985316	1.00165	0.121126	0.95623	8349	453090
I31 other diseases of pericardium	1.01033	0.997112	1.02338	0.121179	0.95623	2974	458465
G01 meningitis in bacterial diseases classified elsewhere	1.06773	0.975865	1.1539	0.12132	0.95623	53	461386
O87 venous complications in the puerperium	0.942867	0.869212	1.01031	0.122511	0.95623	139	461300
H69 other disorders of eustachian tube	1.01104	0.996799	1.02507	0.123905	0.95623	2566	458873
D56 thalassaemia	0.960899	0.910581	1.00843	0.124201	0.95623	258	461181
L21 seborrhoeic dermatitis	0.993961	0.986239	1.00162	0.12497	0.95623	9400	452039
F98 other behavioural and emotional disorders with onset usually occurring in childhood and adolescence	0.946738	0.877628	1.01037	0.125215	0.95623	153	461286
A40 streptococcal septicaemia	1.02047	0.993627	1.04662	0.126045	0.95623	697	460742
K64 haemorrhoids and perianal venous thrombosis	0.997067	0.993297	1.00083	0.127396	0.95623	41501	419938
E27 other disorders of adrenal gland	1.01503	0.99534	1.03434	0.127941	0.95623	1319	460120
G53 cranial nerve disorders in diseases classified elsewhere	1.03392	0.988503	1.07753	0.128417	0.95623	235	461204
I61 intracerebral haemorrhage	1.01253	0.996138	1.02865	0.128512	0.95623	1926	459513
L73 other follicular disorders	1.00934	0.997153	1.02138	0.128946	0.95623	3527	457912
N12 tubulo-interstitial nephritis, not specified as acute or chronic	1.0116	0.9964	1.02657	0.129486	0.95623	2245	459194
N17 acute renal failure	1.00431	0.998708	1.00989	0.129852	0.95623	17823	443616
O22 venous complications in pregnancy	1.04505	0.983693	1.10338	0.130618	0.95623	126	461313
E65 localised adiposity	0.939279	0.858743	1.01236	0.132333	0.95623	121	461318
I77 other disorders of arteries and arterioles	0.989603	0.975883	1.00312	0.136563	0.95623	3030	458409
L29 pruritus	1.00513	0.998311	1.0119	0.138072	0.95623	11577	449862
G71 primary disorders of muscles	1.0301	0.98883	1.06984	0.138921	0.95623	289	461150
N02 recurrent and persistent haematuria	0.984675	0.96427	1.00462	0.139505	0.95623	1404	460035
K56 paralytic ileus and intestinal obstruction without hernia	1.00581	0.998027	1.01353	0.140826	0.95623	8829	452610
O69 labour and delivery complicated by umbilical cord complications	1.01987	0.992823	1.04625	0.140891	0.95623	706	460733
M19 other arthrosis	1.00218	0.99927	1.0051	0.141231	0.95623	79297	382142
N11 chronic tubulo-interstitial nephritis	0.96682	0.921686	1.00964	0.145553	0.95623	320	461119
I30 acute pericarditis	0.977146	0.946088	1.00712	0.146611	0.95623	635	460804
B33 other viral diseases, not elsewhere classified	0.959338	0.903716	1.01143	0.146617	0.95623	221	461218
M84 disorders of continuity of bone	1.00857	0.996857	1.02015	0.147395	0.95623	3848	457591
G96 other disorders of central nervous system	0.974649	0.940072	1.00789	0.147673	0.95623	516	460923
D51 vitamin b12 deficiency anaemia	0.990398	0.977259	1.00335	0.151072	0.95623	3300	458139
M70 soft tissue disorders related to use, overuse and pressure	1.00426	0.998411	1.01009	0.151331	0.95623	15875	445564
L05 pilonidal cyst	0.985537	0.965554	1.00508	0.154398	0.95623	1459	459980
Q89 other congenital malformations, not elsewhere classified	0.969545	0.927181	1.00989	0.154872	0.95623	356	461083
Q52 other congenital malformations of female genitalia	1.03545	0.984373	1.08429	0.156362	0.95623	185	461254
Q22 congenital malformations of pulmonary and tricuspid valves	0.906824	0.773824	1.0204	0.157106	0.95623	55	461384
N23 unspecified renal colic	1.00718	0.99713	1.01713	0.157832	0.95623	5213	456226
B49 unspecified mycosis	1.02272	0.990273	1.05419	0.158492	0.95623	473	460966
Q78 other osteochondrodysplasias	0.956624	0.895376	1.01361	0.158877	0.95623	185	461254
H74 other disorders of middle ear and mastoid	1.01697	0.992837	1.04054	0.15948	0.95623	875	460564
O00 ectopic pregnancy	1.01668	0.992914	1.03991	0.160475	0.95623	908	460531
J44 other chronic obstructive pulmonary disease	1.00376	0.998486	1.00901	0.160775	0.95623	20394	441045
E83 disorders of mineral metabolism	0.99376	0.985005	1.00244	0.161877	0.95623	7334	454105
O92 other disorders of breast and lactation associated with childbirth	1.03336	0.984742	1.07993	0.161943	0.95623	208	461231
G41 status epilepticus	1.02746	0.987687	1.06579	0.161982	0.95623	315	461124
F42 obsessive-compulsive disorder	1.01715	0.992589	1.04112	0.162344	0.95623	840	460599
L82 seborrhoeic keratosis	0.996877	0.992482	1.00126	0.163636	0.95623	30051	431388
F25 schizoaffective disorders	0.96719	0.920478	1.01144	0.163913	0.95623	298	461141
P95 foetal death of unspecified cause	0.947407	0.871792	1.01651	0.164631	0.95623	130	461309
B99 other and unspecified infectious diseases	1.01614	0.992858	1.03889	0.165858	0.95623	941	460498
J64 unspecified pneumoconiosis	0.90621	0.769102	1.02284	0.166469	0.95623	52	461387
N49 inflammatory disorders of male genital organs, not elsewhere classified	0.974647	0.938363	1.00946	0.167284	0.95623	472	460967
A95 yellow fever	1.05547	0.97158	1.13422	0.16775	0.95623	65	461374
O42 premature rupture of membranes	1.01436	0.993506	1.03484	0.170161	0.95623	1221	460218
H44 disorders of globe	1.0113	0.994873	1.02746	0.171591	0.95623	1910	459529
E10 insulin-dependent diabetes mellitus	1.00752	0.996547	1.01838	0.175117	0.95623	4363	457076
I08 multiple valve diseases	0.993424	0.983895	1.00286	0.175496	0.95623	6195	455244
L66 cicatricial alopecia [scarring hair loss]	1.03351	0.982975	1.08183	0.176011	0.95623	191	461248
G63 polyneuropathy in diseases classified elsewhere	0.984348	0.961456	1.00667	0.178041	0.95623	1113	460326
G02 meningitis in other infectious and parasitic diseases classified elsewhere	1.04791	0.974068	1.11745	0.178536	0.95623	87	461352
N72 inflammatory disease of cervix uteri	1.01094	0.994657	1.02697	0.181869	0.95623	1961	459478
A09 diarrhoea and gastro-enteritis of presumed infectious origin	1.00348	0.998348	1.00859	0.182037	0.95623	20991	440448
N18 chronic renal failure	1.00335	0.998388	1.00829	0.184255	0.95623	23126	438313
K52 other non-infective gastro-enteritis and colitis	1.0031	0.998489	1.0077	0.18584	0.95623	26361	435078
K46 unspecified abdominal hernia	0.988935	0.972455	1.00512	0.186633	0.95623	2093	459346
B02 zoster [herpes zoster]	1.00399	0.998024	1.00993	0.187687	0.95623	15334	446105
O06 unspecified abortion	1.02115	0.988747	1.05257	0.188955	0.95623	480	460959
M21 other acquired deformities of limbs	0.992976	0.982468	1.00337	0.189185	0.95623	5064	456375
I99 other and unspecified disorders of circulatory system	0.977965	0.94471	1.00999	0.19044	0.95623	551	460888
L57 skin changes due to chronic exposure to nonionising radiation	0.996418	0.991051	1.00176	0.190701	0.95623	19947	441492
O26 maternal care for other conditions predominantly related to pregnancy	1.01045	0.994597	1.0261	0.191061	0.95623	2166	459273
N83 noninflammatory disorders of ovary, fallopian tube and broad ligament	0.995452	0.988625	1.00224	0.191249	0.95623	12265	449174
F80 specific developmental disorders of speech and language	1.02725	0.984968	1.0679	0.191312	0.95623	278	461161
G06 intracranial and intraspinal abscess and granuloma	0.970882	0.926511	1.01305	0.193305	0.95623	322	461117
N14 drug- and heavy-metal-induced tubulo-interstitial and tubular conditions	0.935955	0.836797	1.02411	0.19334	0.95623	81	461358
K83 other diseases of biliary tract	1.00693	0.996339	1.01742	0.195703	0.95623	4715	456724
G05 encephalitis, myelitis and encephalomyelitis in diseases classified elsewhere	0.944322	0.85752	1.02261	0.197703	0.95623	102	461337
N60 benign mammary dysplasia	0.995409	0.988411	1.00236	0.198112	0.95623	11668	449771
J45 asthma	0.997974	0.994887	1.00106	0.19856	0.95623	65567	395872
B06 rubella [german measles]	1.0082	0.995536	1.02071	0.199638	0.95623	3266	458173
I79 disorders of arteries, arterioles and capillaries in diseases classified elsewhere	0.955821	0.8869	1.0194	0.200361	0.95623	147	461292
O46 antepartum haemorrhage, not elsewhere classified	0.981509	0.952854	1.00931	0.203158	0.95623	736	460703
E53 deficiency of other b group vitamins	0.991934	0.979471	1.00423	0.203434	0.95623	3638	457801
E29 testicular dysfunction	0.978143	0.9441	1.0109	0.204357	0.95623	526	460913
O08 complications following abortion and ectopic and molar pregnancy	0.931712	0.822885	1.02743	0.204913	0.95623	70	461369
F29 unspecified nonorganic psychosis	0.978092	0.943729	1.01114	0.207353	0.95623	517	460922
H61 other disorders of external ear	0.99712	0.992626	1.0016	0.208956	0.95623	28556	432883
N39 other disorders of urinary system	1.00224	0.998708	1.00576	0.213251	0.95623	48685	412754
N44 torsion of testis	0.965898	0.911317	1.01714	0.213798	0.95623	222	461217
O99 other maternal diseases classifiable elsewhere but complicating pregnancy, childbirth and the puerperium	1.00979	0.994092	1.02528	0.21631	0.95623	2222	459217
Q74 other congenital malformations of limbs	0.968132	0.916788	1.01652	0.2172	0.95623	246	461193
M31 other necrotising vasculopathies	1.01077	0.993392	1.02784	0.218004	0.95623	1726	459713
O35 maternal care for known or suspected foetal abnormality and damage	0.971491	0.925546	1.01512	0.21833	0.95623	303	461136
G45 transient cerebral ischaemic attacks and related syndromes	1.00483	0.997086	1.01252	0.218797	0.95623	9038	452401
M77 other enthesopathies	1.00268	0.998392	1.00696	0.219007	0.95623	30697	430742
L55 sunburn	0.975199	0.935098	1.01351	0.220432	0.95623	387	461052
I21 acute myocardial infarction	0.996689	0.991373	1.00198	0.222024	0.95623	20751	440688
P96 other conditions originating in the perinatal period	0.964205	0.905748	1.01882	0.222305	0.95623	196	461243
M43 other deforming dorsopathies	0.993992	0.984288	1.0036	0.224012	0.95623	5912	455527
K50 crohn's disease [regional enteritis]	0.991596	0.977951	1.00504	0.225853	0.95623	3018	458421
Q87 other specified congenital malformation syndromes affecting multiple systems	1.02488	0.98319	1.06498	0.226904	0.95623	286	461153
I45 other conduction disorders	1.00556	0.996433	1.01461	0.229062	0.95623	6417	455022
K44 diaphragmatic hernia	0.997887	0.99444	1.00133	0.229661	0.95623	51583	409856
O63 long labour	0.989941	0.973463	1.00618	0.23046	0.95623	2192	459247
A56 other sexually transmitted chlamydial diseases	0.938107	0.833624	1.03052	0.231047	0.95623	74	461365
F14 mental and behavioural disorders due to use of cocaine	1.04799	0.964181	1.12636	0.23299	0.95623	68	461371
H06 disorders of lachrymal system and orbit in diseases classified elsewhere	1.02981	0.978861	1.07846	0.233031	0.95623	191	461248
O45 premature separation of placenta [abruptio placentae]	0.924982	0.796444	1.03558	0.234961	0.95623	54	461385
I62 other nontraumatic intracranial haemorrhage	0.985776	0.962101	1.00884	0.236039	0.95623	1041	460398
I65 occlusion and stenosis of precerebral arteries, not resulting in cerebral infarction	0.990734	0.975271	1.00594	0.238437	0.95623	2380	459059
A15 respiratory tuberculosis, bacteriologically and histologically confirmed	0.990748	0.975304	1.00594	0.238564	0.95623	2379	459060
K74 fibrosis and cirrhosis of liver	1.00883	0.993945	1.0235	0.239269	0.95623	2372	459067
H68 eustachian salpingitis and obstruction	1.00876	0.993975	1.02332	0.240018	0.95623	2384	459055
H62 disorders of external ear in diseases classified elsewhere	1.05106	0.959963	1.13588	0.241067	0.95623	57	461382
F70 mild mental retardation	1.051	0.959812	1.13591	0.242051	0.95623	57	461382
J86 pyothorax	1.01596	0.988586	1.04261	0.242781	0.95623	685	460754
I24 other acute ischaemic heart diseases	0.993139	0.981582	1.00456	0.243321	0.95623	4207	457232
M91 juvenile osteochondrosis of hip and pelvis	1.02896	0.978281	1.07734	0.2443	0.95623	195	461244
J81 pulmonary oedema	0.986563	0.963802	1.00876	0.244423	0.95623	1121	460318
E04 other non-toxic goitre	0.993642	0.98289	1.00427	0.24529	0.95623	4826	456613
Q25 congenital malformations of great arteries	0.969989	0.91857	1.01846	0.245487	0.95623	243	461196
M53 other dorsopathies, not elsewhere classified	1.00553	0.996123	1.01485	0.2457	0.95623	6004	455435
K04 diseases of pulp and periapical tissues	1.00494	0.996538	1.01327	0.246093	0.95623	7538	453901
E85 amyloidosis	1.0206	0.984586	1.05539	0.24889	0.95623	391	461048
M41 scoliosis	0.992841	0.980635	1.00489	0.248971	0.95623	3746	457693
M06 other rheumatoid arthritis	1.00412	0.997074	1.01111	0.249471	0.95623	10940	450499
Q18 other congenital malformations of face and neck	1.02636	0.979451	1.07128	0.253713	0.95623	226	461213
L98 other disorders of skin and subcutaneous tissue, not elsewhere classified	1.0021	0.998489	1.00569	0.253766	0.95623	45433	416006
I66 occlusion and stenosis of cerebral arteries, not resulting in cerebral infarction	1.02857	0.977217	1.07753	0.256838	0.95623	192	461247
N99 postprocedural disorders of genito-urinary system, not elsewhere classified	1.0099	0.992514	1.02698	0.25783	0.95623	1728	459711
D63 anaemia in chronic diseases classified elsewhere	0.988739	0.96912	1.00794	0.258123	0.95623	1487	459952
J32 chronic sinusitis	1.00374	0.997176	1.01026	0.261773	0.95623	12574	448865
B97 viral agents as the cause of diseases classified to other chapters	1.0086	0.993388	1.02359	0.262012	0.95623	2253	459186
M88 paget's disease of bone [osteitis deformans]	1.01857	0.985102	1.05097	0.264428	0.95623	454	460985
O02 other abnormal products of conception	1.00913	0.99288	1.02513	0.264898	0.95623	2024	459415
Q39 congenital malformations of oesophagus	1.02473	0.979649	1.06795	0.26582	0.95623	247	461192
N91 absent, scanty and rare menstruation	1.00863	0.993215	1.02382	0.266807	0.95623	2221	459218
M16 coxarthrosis [arthrosis of hip]	0.997242	0.992359	1.00211	0.267996	0.95623	24251	437188
Q62 congenital obstructive defects of renal pelvis and congenital malformations of ureter	1.03014	0.974375	1.08316	0.269396	0.95623	160	461279
O40 polyhydramnios	0.96043	0.88855	1.02661	0.269805	0.95623	136	461303
J38 diseases of vocal cords and larynx, not elsewhere classified	0.992804	0.979932	1.0055	0.271621	0.95623	3386	458053
L08 other local infections of skin and subcutaneous tissue	1.00344	0.997274	1.00957	0.271916	0.95623	14315	447124
B34 viral infection of unspecified site	1.00388	0.996889	1.01083	0.274047	0.95623	11058	450381
Q33 congenital malformations of lung	1.04445	0.959832	1.12347	0.274325	0.95623	67	461372
B18 chronic viral hepatitis	0.983258	0.95289	1.01262	0.275713	0.95623	634	460805
O16 unspecified maternal hypertension	1.01441	0.987968	1.0402	0.275915	0.95623	748	460691
Q43 other congenital malformations of intestine	0.981223	0.947069	1.01409	0.276358	0.95623	515	460924
B59 pneumocystosis	0.962985	0.894757	1.02603	0.277067	0.95623	147	461292
D80 immunodeficiency with predominantly antibody defects	0.978626	0.939378	1.01618	0.28014	0.95623	393	461046
Q54 hypospadias	1.02389	0.978812	1.06711	0.282554	0.95623	249	461190
G21 secondary parkinsonism	0.971092	0.91741	1.02157	0.283	0.95623	225	461214
J00 acute nasopharyngitis [common cold]	1.00549	0.995357	1.01552	0.284533	0.95623	5176	456263
M93 other osteochondropathies	0.985594	0.958893	1.01151	0.286492	0.95623	818	460621
A03 shigellosis	1.0266	0.97546	1.07538	0.289569	0.95623	192	461247
B25 cytomegaloviral disease	0.973189	0.922514	1.02104	0.292002	0.95623	245	461194
E26 hyperaldosteronism	1.02834	0.973388	1.08065	0.292665	0.95623	163	461276
N48 other disorders of penis	1.00482	0.995714	1.01385	0.296468	0.95623	6573	454866
D76 certain diseases involving lymphoreticular tissue and reticulohistiocytic system	0.961109	0.88624	1.02979	0.296616	0.95623	122	461317
O70 perineal laceration during delivery	0.994637	0.984502	1.00472	0.299635	0.95623	6208	455231
O41 other disorders of amniotic fluid and membranes	0.976042	0.930113	1.01969	0.299776	0.95623	298	461141
I36 nonrheumatic tricuspid valve disorders	0.980678	0.943585	1.01626	0.301691	0.95623	439	461000
Q55 other congenital malformations of male genital organs	0.964535	0.895478	1.02831	0.302979	0.95623	142	461297
D50 iron deficiency anaemia	1.00246	0.997758	1.00714	0.303813	0.95623	25468	435971
B88 other infestations	1.02695	0.973409	1.07791	0.304832	0.95623	175	461264
Q15 other congenital malformations of eye	0.935376	0.80629	1.04657	0.305439	0.95623	50	461389
G97 postprocedural disorders of nervous system, not elsewhere classified	1.01942	0.981131	1.05631	0.306293	0.95623	349	461090
K26 duodenal ulcer	1.00403	0.996193	1.01181	0.310787	0.95623	8901	452538
L44 other papulosquamous disorders	1.04215	0.955367	1.1229	0.311767	0.95623	65	461374
M08 juvenile arthritis	1.03647	0.961934	1.10634	0.311915	0.95623	89	461350
H71 cholesteatoma of middle ear	1.01384	0.986336	1.0406	0.313829	0.95623	687	460752
E61 deficiency of other nutrient elements	0.988932	0.967223	1.01013	0.314523	0.95623	1214	460225
K45 other abdominal hernia	0.974683	0.924424	1.02215	0.315481	0.95623	250	461189
Q45 other congenital malformations of digestive system	1.03957	0.957541	1.1161	0.316569	0.95623	73	461366
O61 failed induction of labour	1.02647	0.972376	1.07798	0.3186	0.95623	175	461264
F48 other neurotic disorders	0.979617	0.93886	1.01855	0.320619	0.95623	366	461073
L01 impetigo	1.0097	0.990259	1.02877	0.32089	0.95623	1394	460045
M95 other acquired deformities of musculoskeletal system and connective tissue	1.00793	0.992073	1.02354	0.320996	0.95623	2091	459348
Q51 congenital malformations of uterus and cervix	1.01934	0.979891	1.05732	0.322542	0.95623	328	461111
Q84 other congenital malformations of integument	1.03255	0.964607	1.09656	0.324419	0.95623	107	461332
G46 vascular syndromes of brain in cerebrovascular diseases	1.02223	0.976414	1.06611	0.325328	0.95623	241	461198
H92 otalgia and effusion of ear	1.00299	0.996985	1.00896	0.327029	0.95623	15126	446313
I33 acute and subacute endocarditis	0.983531	0.950129	1.01572	0.328702	0.95623	531	460908
L94 other localised connective tissue disorders	1.01457	0.98465	1.04362	0.32905	0.95623	575	460864
F53 mental and behavioural disorders associated with the puerperium, not elsewhere classified	1.01025	0.989191	1.03088	0.33235	0.95623	1180	460259
F07 personality and behavioural disorders due to brain disease, damage and dysfunction	1.02325	0.974431	1.06988	0.333339	0.95623	213	461226
E22 hyperfunction of pituitary gland	1.01128	0.988001	1.03403	0.333677	0.95623	960	460479
O01 hydatidiform mole	1.02324	0.974253	1.07003	0.335266	0.95623	211	461228
D73 diseases of spleen	0.98912	0.966826	1.01088	0.33547	0.95623	1148	460291
Q68 other congenital musculoskeletal deformities	1.03237	0.96306	1.09754	0.336351	0.95623	104	461335
J98 other respiratory disorders	1.00265	0.997216	1.00805	0.337477	0.95623	18765	442674
G64 other disorders of peripheral nervous system	0.976778	0.928281	1.02269	0.340057	0.95623	265	461174
K31 other diseases of stomach and duodenum	1.00274	0.99707	1.00839	0.34135	0.95623	17138	444301
N05 unspecified nephritic syndrome	1.0127	0.985975	1.03872	0.341968	0.95623	726	460713
M76 enthesopathies of lower limb, excluding foot	0.995895	0.987369	1.00435	0.344235	0.95623	7599	453840
L24 irritant contact dermatitis	1.01157	0.987098	1.03544	0.34534	0.95623	868	460571
A59 trichomoniasis	0.955107	0.858441	1.04162	0.345995	0.95623	78	461361
D62 acute posthaemorrhagic anaemia	1.01666	0.981017	1.05108	0.346949	0.95623	405	461034
J90 pleural effusion, not elsewhere classified	1.00305	0.996637	1.00943	0.348837	0.95623	13348	448091
O68 labour and delivery complicated by foetal stress [distress]	0.99396	0.98129	1.00651	0.349291	0.95623	3758	457681
M60 myositis	0.983878	0.949666	1.01681	0.350228	0.95623	507	460932
I97 postprocedural disorders of circulatory system, not elsewhere classified	0.980458	0.938829	1.02019	0.350771	0.95623	350	461089
N00 acute nephritic syndrome	0.977904	0.930628	1.02273	0.351794	0.95623	278	461161
F84 pervasive developmental disorders	0.97683	0.927137	1.02382	0.352584	0.95623	252	461187
Q12 congenital lens malformations	1.01935	0.977265	1.05976	0.35279	0.95623	289	461150
Q53 undescended testicle	1.01436	0.983308	1.04447	0.353797	0.95623	537	460902
M17 gonarthrosis [arthrosis of knee]	1.00181	0.997976	1.00563	0.354495	0.95623	40274	421165
N31 neuromuscular dysfunction of bladder, not elsewhere classified	0.994815	0.983799	1.00571	0.354737	0.95623	4571	456868
K92 other diseases of digestive system	0.997551	0.992357	1.00272	0.354872	0.95623	21002	440437
I40 acute myocarditis	0.959862	0.871904	1.03937	0.35577	0.95623	92	461347
O28 abnormal findings on antenatal screening of mother	1.02798	0.965881	1.08674	0.356331	0.95623	131	461308
H83 other diseases of inner ear	1.00324	0.996324	1.0101	0.356473	0.95623	11327	450112
I78 diseases of capillaries	0.993425	0.979367	1.00727	0.357278	0.95623	2821	458618
Q10 congenital malformations of eyelid, lachrymal apparatus and orbit	0.968402	0.899438	1.03216	0.357343	0.95623	139	461300
L56 other acute skin changes due to ultraviolet radiation	0.985697	0.954877	1.01548	0.358081	0.95623	620	460819
B01 varicella [chickenpox]	0.996739	0.989766	1.00366	0.358509	0.95623	11487	449952
K66 other disorders of peritoneum	1.00392	0.995414	1.01236	0.363127	0.95623	7420	454019
I60 subarachnoid haemorrhage	1.00793	0.990558	1.025	0.364701	0.95623	1749	459690
O34 maternal care for known or suspected abnormality of pelvic organs	1.00802	0.990416	1.02535	0.36633	0.95623	1760	459679
M02 reactive arthropathies	1.02006	0.975084	1.06315	0.366457	0.95623	253	461186
M92 other juvenile osteochondrosis	0.986257	0.956103	1.01542	0.366839	0.95623	646	460793
F79 unspecified mental retardation	1.02743	0.964881	1.08648	0.369014	0.95623	130	461309
Q50 congenital malformations of ovaries, fallopian tubes and broad ligaments	0.979306	0.933402	1.02291	0.369296	0.95623	291	461148
O66 other obstructed labour	0.982252	0.942861	1.02	0.370973	0.95623	391	461048
I86 varicose veins of other sites	1.00725	0.991181	1.02305	0.371011	0.95623	2054	459385
I13 hypertensive heart and renal disease	1.02858	0.96301	1.09038	0.371153	0.95623	117	461322
I46 cardiac arrest	1.00647	0.992091	1.02064	0.372741	0.95623	2566	458873
O04 medical abortion	0.994385	0.981994	1.00662	0.372793	0.95623	3669	457770
N87 dysplasia of cervix uteri	1.004	0.995126	1.0128	0.374032	0.95623	6902	454537
B24 unspecified human immunodeficiency virus [hiv] disease	0.982539	0.943327	1.02009	0.37643	0.95623	387	461052
F05 delirium, not induced by alcohol and other psychoactive substances	1.00454	0.994348	1.01464	0.379118	0.95623	5191	456248
O65 obstructed labour due to maternal pelvic abnormality	1.04087	0.943394	1.13078	0.380356	0.95623	53	461386
M18 arthrosis of first carpometacarpal joint	0.993473	0.978755	1.00796	0.382473	0.95623	2571	458868
N93 other abnormal uterine and vaginal bleeding	0.996688	0.989237	1.00409	0.382844	0.95623	10246	451193
D53 other nutritional anaemias	0.977083	0.924587	1.02657	0.38324	0.95623	227	461212
H55 nystagmus and other irregular eye movements	0.986582	0.956064	1.01609	0.383845	0.95623	627	460812
J18 pneumonia, organism unspecified	1.00189	0.997614	1.00616	0.384648	0.95623	31647	429792
H58 other disorders of eye and adnexa in diseases classified elsewhere	1.02247	0.969899	1.07251	0.384659	0.95623	184	461255
N36 other disorders of urethra	1.00803	0.989559	1.02616	0.387838	0.95623	1536	459903
H50 other strabismus	1.00641	0.991694	1.0209	0.388297	0.95623	2446	458993
E55 vitamin d deficiency	1.00485	0.993722	1.01586	0.389035	0.95623	4276	457163
N88 other noninflammatory disorders of cervix uteri	0.993965	0.980169	1.00756	0.389163	0.95623	2933	458506
A35 other tetanus	0.96694	0.88941	1.03788	0.389451	0.95623	114	461325
Q64 other congenital malformations of urinary system	1.02272	0.968645	1.07411	0.392195	0.95623	176	461263
J11 influenza, virus not identified	1.00318	0.995842	1.01047	0.393193	0.95623	10039	451400
M61 calcification and ossification of muscle	0.960078	0.865036	1.0454	0.393457	0.95623	78	461361
B08 other viral infections characterised by skin and mucous membrane lesions, not elsewhere classified	1.00981	0.986741	1.03235	0.39655	0.95623	984	460455
F03 unspecified dementia	0.994426	0.981411	1.00727	0.399327	0.95623	3302	458137
F31 bipolar affective disorder	0.992567	0.975069	1.00974	0.402364	0.95623	1832	459607
Q80 congenital ichthyosis	1.02702	0.960507	1.08961	0.404533	0.95623	115	461324
N28 other disorders of kidney and ureter, not elsewhere classified	0.996604	0.988588	1.00456	0.405194	0.95623	8627	452812
H20 iridocyclitis	0.993817	0.979152	1.00825	0.406365	0.95623	2585	458854
I70 atherosclerosis	1.00542	0.992488	1.0182	0.406794	0.95623	3193	458246
K62 other diseases of anus and rectum	1.00156	0.997854	1.00526	0.407741	0.95623	42609	418830
J31 chronic rhinitis, nasopharyngitis and pharyngitis	1.00383	0.994706	1.01287	0.407764	0.95623	6445	454994
N13 obstructive and reflux uropathy	0.996026	0.986531	1.00543	0.410662	0.95623	6135	455304
K13 other diseases of lip and oral mucosa	1.00361	0.99493	1.01222	0.411826	0.95623	7098	454341
L64 androgenic alopecia	0.971284	0.90041	1.03677	0.414724	0.95623	127	461312
A06 amoebiasis	0.968104	0.889073	1.04039	0.41486	0.95623	107	461332
K01 embedded and impacted teeth	1.00592	0.991524	1.02011	0.415378	0.95623	2552	458887
F51 nonorganic sleep disorders	0.986575	0.953835	1.01815	0.416085	0.95623	544	460895
M25 other joint disorders, not elsewhere classified	0.998846	0.996049	1.00164	0.419003	0.95623	83568	377871
K00 disorders of tooth development and eruption	0.981216	0.934631	1.02544	0.421328	0.95623	281	461158
G81 hemiplegia	0.994929	0.982491	1.00721	0.422405	0.95623	3603	457836
G93 other disorders of brain	1.00423	0.993799	1.01454	0.423532	0.95623	4904	456535
L80 vitiligo	1.00905	0.9864	1.03118	0.426203	0.95623	1017	460422
B83 other helminthiases	1.03112	0.950148	1.10653	0.426535	0.95623	77	461362
L52 erythema nodosum	0.981381	0.934662	1.02572	0.426674	0.95623	281	461158
I50 heart failure	0.997513	0.991368	1.00363	0.426904	0.95623	15168	446271
F02 dementia in other diseases classified elsewhere	0.988985	0.96146	1.0157	0.428318	0.95623	759	460680
O62 abnormalities of forces of labour	1.01267	0.980563	1.04382	0.429314	0.95623	512	460927
M83 adult osteomalacia	1.02609	0.958313	1.08979	0.429452	0.95623	111	461328
K35 acute appendicitis	1.00422	0.993645	1.01467	0.430975	0.95623	4777	456662
E03 other hypothyroidism	1.00164	0.997536	1.00573	0.432778	0.95623	35173	426266
D52 folate deficiency anaemia	0.988961	0.961079	1.016	0.433055	0.95623	745	460694
A60 anogenital herpesviral [herpes simplex] infections	1.01372	0.978451	1.04779	0.434414	0.95623	416	461023
L92 granulomatous disorders of skin and subcutaneous tissue	0.993009	0.975354	1.01033	0.434885	0.95623	1793	459646
M82 osteoporosis in diseases classified elsewhere	0.976296	0.915299	1.03325	0.435508	0.95623	171	461268
G56 mononeuropathies of upper limb	1.00195	0.997027	1.00685	0.436119	0.95623	23024	438415
F32 depressive episode	0.998675	0.995324	1.00202	0.438052	0.95623	54340	407099
J06 acute upper respiratory infections of multiple and unspecified sites	1.00139	0.997861	1.00492	0.438611	0.95623	47488	413951
L60 nail disorders	1.00279	0.995677	1.00985	0.440222	0.95623	10702	450737
Q24 other congenital malformations of heart	1.01402	0.977452	1.04928	0.440787	0.95623	389	461050
O24 diabetes mellitus in pregnancy	1.01104	0.982334	1.03893	0.441928	0.95623	636	460803
H28 cataract and other disorders of lens in diseases classified elsewhere	1.03288	0.943933	1.11524	0.4423	0.95623	64	461375
G55 nerve root and plexus compressions in diseases classified elsewhere	1.00324	0.994923	1.01149	0.442661	0.95623	7774	453665
E05 thyrotoxicosis [hyperthyroidism]	1.00333	0.99477	1.01181	0.443382	0.95623	7366	454073
I26 pulmonary embolism	0.997185	0.989931	1.00439	0.44585	0.95623	10555	450884
E23 hypofunction and other disorders of pituitary gland	1.00839	0.986451	1.02984	0.446573	0.95623	1096	460343
B80 enterobiasis	0.989096	0.960718	1.01661	0.446648	0.95623	712	460727
D70 agranulocytosis	1.00346	0.994453	1.01239	0.448486	0.95623	6609	454830
A81 atypical virus infections of central nervous system	0.960303	0.853004	1.05542	0.449126	0.95623	62	461377
O14 gestational [pregnancy-induced] hypertension with significant proteinuria	1.0123	0.979555	1.044	0.451436	0.95623	494	460945
H27 other disorders of lens	1.01117	0.981457	1.04001	0.451857	0.95623	594	460845
Q85 phakomatoses, not elsewhere classified	0.983711	0.940544	1.02486	0.452155	0.95623	321	461118
G10 huntington's disease	0.955055	0.831527	1.06259	0.45361	0.95623	50	461389
M89 other disorders of bone	0.99605	0.985675	1.00631	0.453917	0.95623	5121	456318
I22 subsequent myocardial infarction	0.990189	0.964255	1.0154	0.454153	0.95623	855	460584
J60 coalworker's pneumoconiosis	1.03302	0.94102	1.11797	0.454897	0.95623	60	461379
J39 other diseases of upper respiratory tract	0.993229	0.975266	1.01085	0.457117	0.95623	1730	459709
G04 encephalitis, myelitis and encephalomyelitis	1.00968	0.983582	1.0351	0.459011	0.95623	770	460669
J33 nasal polyp	0.996734	0.988013	1.00538	0.461646	0.95623	7285	454154
G51 facial nerve disorders	1.00474	0.991994	1.01733	0.461834	0.95623	3270	458169
J02 acute pharyngitis	0.998118	0.993083	1.00313	0.463241	0.95623	22286	439153
O47 false labour	0.991856	0.969937	1.01331	0.463448	0.95623	1208	460231
N76 other inflammation of vagina and vulva	0.99597	0.985114	1.00671	0.465336	0.95623	4713	456726
H57 other disorders of eye and adnexa	1.00315	0.994613	1.01162	0.466867	0.95623	7355	454084
O33 maternal care for known or suspected disproportion	0.967091	0.87494	1.05028	0.467691	0.95623	80	461359
M13 other arthritis	1.00146	0.997489	1.00541	0.470903	0.95623	37356	424083
B27 infectious mononucleosis	0.995215	0.982058	1.00819	0.473974	0.95623	3187	458252
L02 cutaneous abscess, furuncle and carbuncle	0.997467	0.990495	1.00439	0.475438	0.95623	11378	450061
A36 diphtheria	1.02184	0.959188	1.0809	0.476131	0.95623	132	461307
B26 mumps	0.99635	0.986233	1.00636	0.477883	0.95623	5402	456037
B17 other acute viral hepatitis	1.01521	0.971729	1.05689	0.479978	0.95623	275	461164
M79 other soft tissue disorders, not elsewhere classified	0.998977	0.996134	1.00182	0.48068	0.95623	80405	381034
M22 disorders of patella	1.0047	0.99152	1.0177	0.480704	0.95623	3069	458370
M14 arthropathies in other diseases classified elsewhere	1.01579	0.969792	1.05979	0.487538	0.95623	245	461194
J94 other pleural conditions	0.990203	0.962242	1.01732	0.487641	0.95623	733	460706
L23 allergic contact dermatitis	0.990974	0.965212	1.01602	0.488006	0.95623	860	460579
B85 pediculosis and phthiriasis	0.984606	0.940309	1.0268	0.488272	0.95623	303	461136
E73 lactose intolerance	0.987269	0.950714	1.0224	0.488811	0.95623	431	461008
B86 scabies	0.994499	0.978768	1.00997	0.490605	0.95623	2248	459191
K21 gastro-oesophageal reflux disease	0.998933	0.995887	1.00197	0.492076	0.95623	68143	393296
I44 atrioventricular and left bundle-branch block	0.997433	0.990082	1.00473	0.492723	0.95623	10371	451068
F33 recurrent depressive disorder	1.00426	0.991977	1.01639	0.493175	0.95623	3527	457912
K20 oesophagitis	0.997941	0.992035	1.00381	0.493629	0.95623	16118	445321
K63 other diseases of intestine	1.00147	0.997229	1.0057	0.495413	0.95623	31970	429469
F60 specific personality disorders	0.990297	0.962085	1.01765	0.49558	0.95623	720	460719
O13 gestational [pregnancy-induced] hypertension without significant proteinuria	1.00921	0.98219	1.03552	0.496158	0.95623	731	460708
M80 osteoporosis with pathological fracture	1.00554	0.989395	1.02142	0.496556	0.95623	2040	459399
J17 pneumonia in diseases classified elsewhere	0.985446	0.942611	1.02631	0.498183	0.95623	324	461115
M11 other crystal arthropathies	0.99212	0.969088	1.01459	0.498783	0.95623	1060	460379
M35 other systemic involvement of connective tissue	1.00316	0.993917	1.01232	0.500418	0.95623	6330	455109
J92 pleural plaque	0.994766	0.979415	1.00988	0.50164	0.95623	2393	459046
F52 sexual dysfunction, not caused by organic disorder or disease	1.00529	0.989663	1.02067	0.502339	0.95623	2167	459272
H01 other inflammation of eyelid	1.00345	0.993286	1.01351	0.502831	0.95623	5211	456228
O43 placental disorders	0.984164	0.936836	1.02915	0.504189	0.95623	269	461170
D65 disseminated intravascular coagulation [defibrination syndrome]	0.970814	0.88188	1.05135	0.504417	0.95623	85	461354
K90 intestinal malabsorption	0.99628	0.985299	1.00713	0.504983	0.95623	4578	456861
M90 osteopathies in diseases classified elsewhere	0.991063	0.96442	1.01694	0.506481	0.95623	801	460638
K30 dyspepsia	0.998102	0.992475	1.0037	0.50789	0.95623	17698	443741
M67 other disorders of synovium and tendon	1.00234	0.995377	1.00926	0.508199	0.95623	11190	450249
M12 other specific arthropathies	0.990331	0.961315	1.01844	0.508853	0.95623	680	460759
I23 certain current complications following acute myocardial infarction	1.02439	0.94819	1.09541	0.509489	0.95623	90	461349
Q23 congenital malformations of aortic and mitral valves	1.00949	0.9807	1.03746	0.509967	0.95623	633	460806
N32 other disorders of bladder	0.99815	0.992634	1.00364	0.510249	0.95623	18625	442814
H00 hordeolum and chalazion	1.00227	0.99547	1.00903	0.510647	0.95623	11742	449697
E21 hyperparathyroidism and other disorders of parathyroid gland	0.994762	0.97905	1.01022	0.511046	0.95623	2237	459202
N35 urethral stricture	1.00336	0.993255	1.01336	0.511835	0.95623	5264	456175
G31 other degenerative diseases of nervous system, not elsewhere classified	0.994906	0.979593	1.00997	0.512016	0.95623	2374	459065
F15 mental and behavioural disorders due to use of other stimulants, including caffeine	0.968851	0.871761	1.05598	0.512393	0.95623	73	461366
F23 acute and transient psychotic disorders	0.984241	0.936164	1.02984	0.512451	0.95623	260	461179
H46 optic neuritis	0.988687	0.95437	1.02174	0.512481	0.95623	494	460945
M75 shoulder lesions	0.998577	0.994307	1.00283	0.513203	0.95623	31570	429869
M72 fibroblastic disorders	0.998352	0.993397	1.00328	0.513766	0.95623	23115	438324
I43 cardiomyopathy in diseases classified elsewhere	0.974028	0.893263	1.04786	0.514432	0.95623	100	461339
F19 mental and behavioural disorders due to multiple drug use and use of other psychoactive substances	0.984261	0.935731	1.03026	0.516804	0.95623	257	461182
J69 pneumonitis due to solids and liquids	0.995269	0.980886	1.00944	0.516853	0.95623	2696	458743
O64 obstructed labour due to malposition and malpresentation of foetus	1.01076	0.977442	1.04303	0.517654	0.95623	485	460954
K37 unspecified appendicitis	0.996775	0.986948	1.0065	0.518543	0.95623	5677	455762
K29 gastritis and duodenitis	0.998892	0.995527	1.00225	0.518676	0.95623	54160	407279
G54 nerve root and plexus disorders	1.00661	0.986214	1.02659	0.519302	0.95623	1273	460166
N98 complications associated with artificial fertilisation	1.02972	0.933389	1.11825	0.520264	0.95623	56	461383
G08 intracranial and intraspinal phlebitis and thrombophlebitis	0.975568	0.898573	1.04629	0.520702	0.95623	108	461331
N61 inflammatory disorders of breast	1.00544	0.988587	1.022	0.522425	0.95623	1886	459553
G62 other polyneuropathies	0.996398	0.985254	1.00741	0.524781	0.95623	4443	456996
M94 other disorders of cartilage	1.00464	0.990197	1.01886	0.525072	0.95623	2558	458881
I00 rheumatic fever without mention of heart involvement	1.00591	0.9874	1.02407	0.526236	0.95623	1550	459889
J34 other disorders of nose and nasal sinuses	1.00186	0.996077	1.00761	0.527118	0.95623	16460	444979
E28 ovarian dysfunction	0.994746	0.978348	1.01087	0.527524	0.95623	2081	459358
N21 calculus of lower urinary tract	0.993939	0.974821	1.01267	0.531324	0.95623	1526	459913
J61 pneumoconiosis due to asbestos and other mineral fibres	1.00878	0.980473	1.0363	0.535476	0.95623	669	460770
N97 female infertility	0.996137	0.983819	1.0083	0.536994	0.95623	3684	457755
E79 disorders of purine and pyrimidine metabolism	0.989489	0.955626	1.02213	0.537434	0.95623	501	460938
K03 other diseases of hard tissues of teeth	0.981088	0.918756	1.03931	0.541621	0.95623	157	461282
K11 diseases of salivary glands	1.00391	0.991213	1.01644	0.542722	0.95623	3313	458126
G82 paraplegia and tetraplegia	1.01004	0.976964	1.04204	0.542876	0.95623	482	460957
O85 puerperal sepsis	1.02463	0.940283	1.10271	0.545808	0.95623	74	461365
H11 other disorders of conjunctiva	0.997465	0.989161	1.0057	0.548477	0.95623	7979	453460
L68 hypertrichosis	1.00999	0.976377	1.04249	0.55152	0.95623	466	460973
G20 parkinson's disease	1.00379	0.991173	1.01624	0.553084	0.95623	3372	458067
Q79 congenital malformations of musculoskeletal system, not elsewhere classified	1.01267	0.969512	1.05401	0.553893	0.95623	283	461156
L95 vasculitis limited to skin, not elsewhere classified	0.98678	0.942091	1.02933	0.554727	0.95623	297	461142
L74 eccrine sweat disorders	1.00666	0.984197	1.02861	0.55531	0.95623	1050	460389
K73 chronic hepatitis, not elsewhere classified	1.01253	0.969651	1.05363	0.555829	0.95623	285	461154
M00 pyogenic arthritis	0.992303	0.966327	1.01756	0.557279	0.95623	838	460601
J96 respiratory failure, not elsewhere classified	1.00267	0.993604	1.01166	0.561186	0.95623	6594	454845
K61 abscess of anal and rectal regions	1.00397	0.990441	1.01731	0.561756	0.95623	2924	458515
L89 decubitus ulcer	0.996563	0.984888	1.0081	0.562178	0.95623	4046	457393
M71 other bursopathies	1.0037	0.991072	1.01617	0.562336	0.95623	3349	458090
E87 other disorders of fluid, electrolyte and acid-base balance	0.998415	0.993036	1.00377	0.562996	0.95623	19699	441740
G44 other headache syndromes	1.00292	0.992937	1.0128	0.564051	0.95623	5376	456063
M10 gout	0.998327	0.992627	1.004	0.564495	0.95623	17804	443635
K71 toxic liver disease	0.982764	0.92221	1.0394	0.566913	0.95623	169	461270
N41 inflammatory diseases of prostate	0.996715	0.985405	1.0079	0.567537	0.95623	4354	457085
H49 paralytic strabismus	0.992192	0.965118	1.01848	0.567611	0.95623	773	460666
K65 peritonitis	0.996276	0.983402	1.00898	0.568781	0.95623	3338	458101
J04 acute laryngitis and tracheitis	1.00321	0.992096	1.0142	0.56885	0.95623	4383	457056
J91 pleural effusion in conditions classified elsewhere	0.990227	0.956099	1.02311	0.569174	0.95623	501	460938
D66 hereditary factor viii deficiency	1.01816	0.952953	1.07946	0.569273	0.95623	123	461316
Q40 other congenital malformations of upper alimentary tract	1.01193	0.969292	1.0528	0.572727	0.95623	292	461147
G83 other paralytic syndromes	1.0058	0.985238	1.02594	0.574995	0.95623	1253	460186
J10 influenza due to identified influenza virus	0.994516	0.975149	1.01348	0.575883	0.95623	1486	459953
L63 alopecia areata	1.0072	0.981435	1.03229	0.577439	0.95623	799	460640
L11 other acantholytic disorders	1.01878	0.949642	1.08351	0.577707	0.95623	111	461328
L27 dermatitis due to substances taken internally	0.993928	0.972352	1.01501	0.577874	0.95623	1200	460239
K91 postprocedural disorders of digestive system, not elsewhere classified	1.0037	0.990516	1.01672	0.578636	0.95623	3073	458366
L59 other disorders of skin and subcutaneous tissue related to radiation	0.973339	0.874566	1.06195	0.580484	0.95623	69	461370
E74 other disorders of carbohydrate metabolism	1.01009	0.973382	1.04548	0.580975	0.95623	391	461048
I85 oesophageal varices	1.00615	0.983827	1.02796	0.583874	0.95623	1074	460365
N73 other female pelvic inflammatory diseases	0.996964	0.986021	1.00779	0.585071	0.95623	4645	456794
N30 cystitis	1.00158	0.995874	1.00726	0.586004	0.95623	17158	444281
K22 other diseases of oesophagus	1.00145	0.996178	1.0067	0.588611	0.95623	20167	441272
B65 schistosomiasis [bilharziasis]	1.01935	0.945876	1.08797	0.588744	0.95623	96	461343
G70 myasthenia gravis and other myoneural disorders	1.00908	0.975117	1.0419	0.591966	0.95623	460	460979
O81 single delivery by forceps and vacuum extractor	0.995236	0.977668	1.01248	0.592508	0.95623	1846	459593
O21 excessive vomiting in pregnancy	0.988623	0.946192	1.02917	0.592697	0.95623	330	461109
A42 actinomycosis	0.985519	0.931075	1.03681	0.59341	0.95623	204	461235
N26 unspecified contracted kidney	0.989121	0.948243	1.02822	0.595555	0.95623	350	461089
F11 mental and behavioural disorders due to use of opioids	1.01172	0.967042	1.05445	0.596498	0.95623	269	461170
I47 paroxysmal tachycardia	1.00231	0.993685	1.01087	0.597093	0.95623	7248	454191
O98 maternal infectious and parasitic diseases classifiable elsewhere but complicating pregnancy, childbirth and the puerperium	1.02157	0.936699	1.10004	0.599338	0.95623	74	461365
F69 unspecified disorder of adult personality and behaviour	1.01521	0.955614	1.07149	0.603336	0.95623	148	461291
D75 other diseases of blood and blood-forming organs	0.995863	0.979977	1.01148	0.607438	0.95623	2192	459247
I09 other rheumatic heart diseases	1.01735	0.948003	1.08222	0.608378	0.95623	111	461328
G00 bacterial meningitis, not elsewhere classified	0.986287	0.9324	1.03709	0.609531	0.95623	207	461232
M54 dorsalgia	0.999226	0.996253	1.0022	0.609888	0.95623	71649	389790
H70 mastoiditis and related conditions	1.01125	0.966746	1.05381	0.61012	0.95623	270	461169
H73 other disorders of tympanic membrane	1.00698	0.979656	1.03355	0.610225	0.95623	714	460725
H54 blindness and low vision	1.00327	0.990574	1.0158	0.611013	0.95623	3321	458118
A31 infection due to other mycobacteria	1.01534	0.95381	1.07329	0.611263	0.95623	141	461298
N63 unspecified lump in breast	0.998429	0.992286	1.00454	0.615528	0.95623	15080	446359
O23 infections of genito-urinary tract in pregnancy	1.01089	0.967123	1.05284	0.616015	0.95623	282	461157
O75 other complications of labour and delivery, not elsewhere classified	1.00621	0.981549	1.03031	0.616133	0.95623	893	460546
D86 sarcoidosis	0.995511	0.977827	1.01286	0.616209	0.95623	1773	459666
L13 other bullous disorders	0.98339	0.916253	1.04577	0.617304	0.95623	137	461302
O72 postpartum haemorrhage	1.00434	0.987092	1.02132	0.618131	0.95623	1841	459598
J42 unspecified chronic bronchitis	0.992684	0.963548	1.02092	0.61827	0.95623	668	460771
N42 other disorders of prostate	0.99667	0.983473	1.00969	0.619136	0.95623	3193	458246
A86 unspecified viral encephalitis	1.01655	0.948268	1.08048	0.619785	0.95623	115	461324
B36 other superficial mycoses	0.997426	0.987184	1.00756	0.620874	0.95623	5206	456233
D57 sickle-cell disorders	0.974843	0.870458	1.06843	0.621038	0.95623	58	461381
I87 other disorders of veins	0.995569	0.977862	1.01295	0.62125	0.95623	1765	459674
G25 other extrapyramidal and movement disorders	0.99741	0.986996	1.00771	0.624532	0.95623	5062	456377
J05 acute obstructive laryngitis [croup] and epiglottitis	0.985309	0.924617	1.04211	0.625919	0.95623	165	461274
I06 rheumatic aortic valve diseases	0.981439	0.904115	1.05252	0.626165	0.95623	105	461334
F90 hyperkinetic disorders	1.02169	0.929134	1.10688	0.627064	0.95623	61	461378
H34 retinal vascular occlusions	1.00381	0.988211	1.01916	0.628633	0.95623	2196	459243
E02 subclinical iodine-deficiency hypothyroidism	0.984844	0.921656	1.04384	0.628686	0.95623	152	461287
I34 nonrheumatic mitral valve disorders	0.997698	0.988321	1.00699	0.62918	0.95623	6273	455166
H10 conjunctivitis	0.998757	0.993695	1.0038	0.629669	0.95623	22011	439428
J40 bronchitis, not specified as acute or chronic	1.00189	0.994128	1.0096	0.631188	0.95623	8994	452445
M47 spondylosis	1.00104	0.996758	1.00532	0.632301	0.95623	31491	429948
Q14 congenital malformations of posterior segment of eye	0.988978	0.942794	1.03291	0.633109	0.95623	274	461165
Q31 congenital malformations of larynx	0.976665	0.87623	1.06669	0.633467	0.95623	66	461373
H93 other disorders of ear, not elsewhere classified	0.998446	0.992036	1.00482	0.633922	0.95623	13478	447961
A69 other spirochaetal infections	0.989694	0.945651	1.03169	0.640059	0.95623	300	461139
M33 dermatopolymyositis	1.01119	0.962805	1.0573	0.640207	0.95623	228	461211
H17 corneal scars and opacities	0.991514	0.955363	1.02628	0.640213	0.95623	437	461002
L20 atopic dermatitis	0.998455	0.991879	1.00499	0.644345	0.95623	12800	448639
B07 viral warts	0.998646	0.992876	1.00438	0.644851	0.95623	16693	444746
G47 sleep disorders	1.00131	0.995726	1.00686	0.645541	0.95623	17758	443681
O91 infections of breast associated with childbirth	1.00955	0.967639	1.04974	0.646526	0.95623	306	461133
N84 polyp of female genital tract	1.00134	0.995581	1.00707	0.647563	0.95623	17155	444284
O44 placenta praevia	1.01132	0.961026	1.05919	0.648986	0.95623	214	461225
J22 unspecified acute lower respiratory infection	1.00075	0.99752	1.00397	0.649821	0.95623	59046	402393
I63 cerebral infarction	0.998098	0.989847	1.00628	0.65045	0.95623	8157	453282
J16 pneumonia due to other infectious organisms, not elsewhere classified	0.981081	0.89575	1.05885	0.651289	0.95623	88	461351
G43 migraine	0.998883	0.99403	1.00372	0.651444	0.95623	24250	437189
J14 pneumonia due to haemophilus influenzae	1.01091	0.962013	1.05747	0.651913	0.95623	225	461214
I69 sequelae of cerebrovascular disease	1.00315	0.98934	1.01676	0.652349	0.95623	2828	458611
G40 epilepsy	0.998059	0.989578	1.00647	0.652584	0.95623	7658	453781
I15 secondary hypertension	1.0105	0.963242	1.05557	0.653739	0.95623	240	461199
J20 acute bronchitis	0.997647	0.987272	1.00791	0.65538	0.95623	5142	456297
F34 persistent mood [affective] disorders	1.00553	0.980847	1.0296	0.655463	0.95623	875	460564
O12 gestational [pregnancy-induced] oedema and proteinuria without hypertension	0.98795	0.93357	1.03924	0.656315	0.95623	204	461235
Q61 cystic kidney disease	1.00534	0.981445	1.02866	0.6564	0.95623	931	460508
K06 other disorders of gingiva and edentulous alveolar ridge	0.993777	0.965915	1.02081	0.657618	0.95623	726	460713
N86 erosion and ectropion of cervix uteri	1.00375	0.986923	1.02029	0.658952	0.95623	1907	459532
I72 other aneurysm	0.995525	0.97525	1.01536	0.662509	0.95623	1353	460086
O48 prolonged pregnancy	1.00446	0.984189	1.02436	0.662581	0.95623	1347	460092
E86 volume depletion	0.998236	0.990233	1.00618	0.664789	0.95623	8632	452807
D68 other coagulation defects	1.00332	0.988153	1.01824	0.665155	0.95623	2317	459122
J70 respiratory conditions due to other external agents	0.986833	0.925333	1.04436	0.666004	0.95623	160	461279
N10 acute tubulo-interstitial nephritis	1.00416	0.984896	1.02305	0.668127	0.95623	1446	459993
D69 purpura and other haemorrhagic conditions	1.00228	0.991778	1.01266	0.668848	0.95623	4877	456562
J43 emphysema	0.99761	0.986605	1.00849	0.668991	0.95623	4576	456863
I74 arterial embolism and thrombosis	1.0037	0.98656	1.02053	0.669163	0.95623	1833	459606
F81 specific developmental disorders of scholastic skills	1.00798	0.970256	1.04429	0.671183	0.95623	376	461063
K58 irritable bowel syndrome	0.999084	0.994836	1.00332	0.672166	0.95623	32173	429266
G37 other demyelinating diseases of central nervous system	1.00636	0.97634	1.03546	0.672321	0.95623	593	460846
O73 retained placenta and membranes, without haemorrhage	1.00931	0.964841	1.05186	0.673218	0.95623	275	461164
J13 pneumonia due to streptococcus pneumoniae	0.994916	0.970871	1.01835	0.675348	0.95623	970	460469
G80 infantile cerebral palsy	0.990015	0.942216	1.03541	0.675609	0.95623	257	461182
G60 hereditary and idiopathic neuropathy	0.992843	0.958189	1.02622	0.680955	0.95623	474	460965
K38 other diseases of appendix	0.993179	0.960124	1.02508	0.681452	0.95623	519	460920
K70 alcoholic liver disease	1.00343	0.986811	1.01976	0.682865	0.95623	1967	459472
I51 complications and ill-defined descriptions of heart disease	0.998714	0.992525	1.00487	0.683122	0.95623	14757	446682
K59 other functional intestinal disorders	1.0009	0.996556	1.00523	0.683845	0.95623	30418	431021
J95 postprocedural respiratory disorders, not elsewhere classified	0.99422	0.965966	1.02163	0.684723	0.95623	708	460731
J21 acute bronchiolitis	0.987801	0.927091	1.04463	0.685388	0.95623	164	461275
G30 alzheimer's disease	1.0029	0.988669	1.01693	0.687159	0.95623	2668	458771
I07 rheumatic tricuspid valve diseases	0.996021	0.976439	1.0152	0.687858	0.95623	1445	459994
H25 senile cataract	1.00098	0.996183	1.00576	0.688116	0.95623	25407	436032
F91 conduct disorders	1.01272	0.947585	1.07386	0.690391	0.95623	126	461313
B30 viral conjunctivitis	0.988655	0.931286	1.04257	0.690603	0.95623	181	461258
I10 essential primary hypertension	1.0005	0.998046	1.00295	0.691727	0.95623	141563	319876
A04 other bacterial intestinal infections	1.0017	0.9932	1.01013	0.693756	0.95623	7512	453927
F41 other anxiety disorders	1.00089	0.996435	1.00532	0.695479	0.95623	28662	432777
O20 haemorrhage in early pregnancy	1.00389	0.984158	1.02325	0.695937	0.95623	1408	460031
I64 stroke, not specified as haemorrhage or infarction	0.998408	0.990392	1.00636	0.696276	0.95623	8665	452774
B98 other specified infectious agents as the cause of diseases classified to other chapters	1.0023	0.990649	1.01381	0.696712	0.95623	3999	457440
N47 redundant prepuce, phimosis and paraphimosis	0.997616	0.985437	1.00965	0.699763	0.95623	3752	457687
H59 postprocedural disorders of eye and adnexa, not elsewhere classified	0.993415	0.95888	1.02669	0.704205	0.95623	473	460966
L22 diaper [napkin] dermatitis	1.01825	0.917175	1.1102	0.706791	0.95623	54	461385
Q65 congenital deformities of hip	0.991945	0.949129	1.03284	0.706883	0.95623	314	461125
N34 urethritis and urethral syndrome	0.995683	0.97286	1.01796	0.707977	0.95623	1062	460377
A48 other bacterial diseases, not elsewhere classified	0.989644	0.933686	1.04232	0.70962	0.95623	190	461249
J99 respiratory disorders in diseases classified elsewhere	1.00642	0.971856	1.03978	0.710026	0.95623	450	460989
F13 mental and behavioural disorders due to use of sedatives or hypnotics	1.00843	0.962662	1.05213	0.710487	0.95623	257	461182
J03 acute tonsillitis	1.00112	0.995153	1.00705	0.71215	0.95623	15513	445926
O67 labour and delivery complicated by intrapartum haemorrhage, not elsewhere classified	0.986876	0.91474	1.05369	0.712277	0.95623	118	461321
B54 unspecified malaria	1.00515	0.977249	1.03226	0.712884	0.95623	685	460754
P03 foetus and newborn affected by other complications of labour and delivery	0.989141	0.929112	1.04546	0.71541	0.95623	163	461276
L40 psoriasis	0.998865	0.992605	1.00509	0.721619	0.95623	14173	447266
O90 complications of the puerperium, not elsewhere classified	1.0077	0.963794	1.04973	0.724262	0.95623	282	461157
E70 disorders of aromatic amino-acid metabolism	1.0161	0.921392	1.10265	0.724305	0.95623	62	461377
F01 vascular dementia	1.00341	0.984063	1.02238	0.726872	0.95623	1441	459998
B50 plasmodium falciparum malaria	1.01475	0.927442	1.09505	0.727047	0.95623	72	461367
J30 vasomotor and allergic rhinitis	1.00064	0.997026	1.00425	0.727917	0.95623	45215	416224
H30 chorioretinal inflammation	0.991234	0.94044	1.03934	0.729009	0.95623	225	461214
M30 polyarteritis nodosa and related conditions	0.990544	0.93548	1.04244	0.72974	0.95623	194	461245
E24 cushing's syndrome	1.00878	0.957038	1.05791	0.731358	0.95623	202	461237
I42 cardiomyopathy	1.00229	0.989013	1.0154	0.732872	0.95623	3046	458393
J47 bronchiectasis	1.00169	0.991817	1.01147	0.735367	0.95623	5568	455871
G14 postpolio syndrome	0.984027	0.88636	1.07209	0.736878	0.95623	66	461373
M86 osteomyelitis	1.00254	0.987502	1.01735	0.738297	0.95623	2378	459061
D61 other aplastic anaemias	1.00336	0.98333	1.02297	0.739482	0.95623	1341	460098
F63 habit and impulse disorders	0.98165	0.866604	1.08348	0.740938	0.95623	50	461389
H72 perforation of tympanic membrane	1.00273	0.986298	1.01889	0.74203	0.95623	2002	459437
A54 gonococcal infection	0.991947	0.942541	1.0388	0.74361	0.95623	239	461200
Q04 other congenital malformations of brain	1.01315	0.930082	1.08979	0.744326	0.95623	80	461359
L25 unspecified contact dermatitis	1.00221	0.988818	1.01542	0.744399	0.95623	3011	458428
N62 hypertrophy of breast	0.997229	0.980423	1.01374	0.744664	0.95623	1954	459485
J82 pulmonary eosinophilia, not elsewhere classified	0.99119	0.936725	1.04256	0.744897	0.95623	198	461241
H36 retinal disorders in diseases classified elsewhere	1.00202	0.989692	1.01419	0.746345	0.95623	3533	457906
A38 scarlet fever	0.996616	0.9759	1.01688	0.746475	0.95623	1292	460147
F10 mental and behavioural disorders due to use of alcohol	1.00115	0.994148	1.00811	0.746622	0.95623	11369	450070
G59 mononeuropathy in diseases classified elsewhere	1.00688	0.963933	1.048	0.747143	0.95623	293	461146
N40 hyperplasia of prostate	0.999228	0.99452	1.00393	0.747738	0.95623	30110	431329
M49 spondylopathies in diseases classified elsewhere	1.00657	0.965086	1.04635	0.750085	0.95623	314	461125
L88 pyoderma gangrenosum	1.01233	0.93209	1.08658	0.752068	0.95623	85	461354
Q17 other congenital malformations of ear	0.9893	0.91975	1.0539	0.755216	0.95623	123	461316
A49 bacterial infection of unspecified site	1.00238	0.987264	1.01726	0.755658	0.95623	2358	459081
I67 other cerebrovascular diseases	0.998715	0.990585	1.00678	0.755918	0.95623	8390	453049
O80 single spontaneous delivery	0.99899	0.992603	1.00534	0.756173	0.95623	14191	447248
Q66 congenital deformities of feet	0.996431	0.973655	1.01866	0.756276	0.95623	1068	460371
K60 fissure and fistula of anal and rectal regions	0.99852	0.989104	1.00785	0.757146	0.95623	6177	455262
E75 disorders of sphingolipid metabolism and other lipid storage disorders	1.01036	0.941636	1.07476	0.758507	0.95623	111	461328
B00 herpesviral [herpes simplex] infections	0.99828	0.98726	1.00918	0.75855	0.95623	4520	456919
I81 portal vein thrombosis	0.994091	0.955716	1.03092	0.758578	0.95623	387	461052
G03 meningitis due to other and unspecified causes	1.0024	0.986943	1.0176	0.759058	0.95623	2251	459188
N43 hydrocele and spermatocele	1.00228	0.987593	1.01674	0.759254	0.95623	2514	458925
Q30 congenital malformations of nose	0.988072	0.907822	1.06171	0.761876	0.95623	96	461343
H03 disorders of eyelid in diseases classified elsewhere	0.98691	0.898413	1.06749	0.762122	0.95623	79	461360
H91 other hearing loss	1.00089	0.995085	1.00667	0.762527	0.95623	16534	444905
O86 other puerperal infections	0.992934	0.945866	1.03772	0.763542	0.95623	262	461177
G72 other myopathies	0.994286	0.956214	1.03084	0.764526	0.95623	390	461049
A63 other predominantly sexually transmitted diseases, not elsewhere classified	0.997304	0.979497	1.01478	0.764786	0.95623	1743	459696
M24 other specific joint derangements	1.00161	0.99097	1.01214	0.765255	0.95623	4765	456674
G11 hereditary ataxia	1.00591	0.966066	1.04417	0.76573	0.95623	341	461098
B35 dermatophytosis	0.999348	0.995016	1.00366	0.767527	0.95623	30509	430930
I12 hypertensive renal disease	1.0025	0.985518	1.01919	0.770728	0.95623	1863	459576
H33 retinal detachments and breaks	0.998677	0.989734	1.00754	0.771073	0.95623	6824	454615
H22 disorders of iris and ciliary body in diseases classified elsewhere	1.01352	0.916727	1.1018	0.772014	0.95623	59	461380
I82 other venous embolism and thrombosis	0.996861	0.975352	1.01788	0.77267	0.95623	1192	460247
L81 other disorders of pigmentation	0.998386	0.987269	1.00938	0.774837	0.95623	4412	457027
E72 other disorders of amino-acid metabolism	0.988433	0.905397	1.06446	0.776112	0.95623	89	461350
I83 varicose veins of lower extremities	1.00072	0.99573	1.00568	0.777962	0.95623	22663	438776
E46 unspecified protein-energy malnutrition	1.00469	0.971301	1.03695	0.778721	0.95623	488	460951
K12 stomatitis and related lesions	1.00165	0.990015	1.01316	0.779051	0.95623	3986	457453
H26 other cataract	1.00056	0.996619	1.0045	0.779297	0.95623	39427	422012
F50 eating disorders	0.99653	0.971732	1.02069	0.781448	0.95623	900	460539
G23 other degenerative diseases of basal ganglia	0.993713	0.947677	1.03754	0.784315	0.95623	271	461168
N50 other disorders of male genital organs	0.999004	0.991853	1.00611	0.784421	0.95623	11087	450352
G50 disorders of trigeminal nerve	0.998125	0.984598	1.01146	0.78459	0.95623	2989	458450
N29 other disorders of kidney and ureter in diseases classified elsewhere	1.01384	0.908249	1.10944	0.784673	0.95623	50	461389
J84 other interstitial pulmonary diseases	1.00173	0.989174	1.01412	0.786006	0.95623	3446	457993
O36 maternal care for other known or suspected foetal problems	1.00221	0.986101	1.01809	0.786548	0.95623	2178	459261
F66 psychological and behavioural disorders associated with sexual development and orientation	0.99464	0.954673	1.03294	0.7887	0.95623	354	461085
K41 femoral hernia	0.997365	0.977824	1.0165	0.789638	0.95623	1435	460004
F00 dementia in alzheimer's disease	0.997647	0.980195	1.01479	0.789998	0.95623	1808	459631
L83 acanthosis nigricans	0.992867	0.938842	1.04388	0.790461	0.95623	198	461241
I35 nonrheumatic aortic valve disorders	1.00119	0.992348	1.00996	0.79073	0.95623	6999	454440
N64 other disorders of breast	1.00089	0.994219	1.00753	0.792498	0.95623	12544	448895
N08 glomerular disorders in diseases classified elsewhere	1.0033	0.978277	1.02768	0.793221	0.95623	860	460579
L65 other nonscarring hair loss	1.00179	0.988229	1.01517	0.793938	0.95623	2921	458518
J93 pneumothorax	0.998257	0.985083	1.01125	0.794205	0.95623	3161	458278
I80 phlebitis and thrombophlebitis	1.00075	0.995081	1.00639	0.794351	0.95623	17279	444160
J35 chronic diseases of tonsils and adenoids	1.0023	0.98474	1.01955	0.795223	0.95623	1746	459693
L72 follicular cysts of skin and subcutaneous tissue	0.999204	0.993108	1.00527	0.797541	0.95623	14932	446507
L43 lichen planus	0.998024	0.982747	1.01306	0.798465	0.95623	2338	459101
E13 other specified diabetes mellitus	0.995593	0.960571	1.02933	0.801936	0.95623	457	460982
N16 renal tubulo-interstitial disorders in diseases classified elsewhere	0.986824	0.877752	1.08421	0.802623	0.95623	53	461386
Q27 other congenital malformations of peripheral vascular system	0.99455	0.950854	1.03625	0.802773	0.95623	300	461139
H19 disorders of sclera and cornea in diseases classified elsewhere	1.0068	0.95159	1.05902	0.803037	0.95623	180	461259
N80 endometriosis	0.999006	0.991165	1.00679	0.803186	0.95623	9141	452298
Q44 congenital malformations of gallbladder, bile ducts and liver	0.99421	0.947588	1.03857	0.803334	0.95623	264	461175
F12 mental and behavioural disorders due to use of cannabinoids	1.00501	0.964527	1.04386	0.80364	0.95623	332	461107
H35 other retinal disorders	1.00078	0.994569	1.00695	0.805709	0.95623	14419	447020
H40 glaucoma	1.00071	0.994926	1.00647	0.80875	0.95623	16673	444766
L51 erythema multiforme	1.00499	0.962755	1.04542	0.812305	0.95623	308	461131
N04 nephrotic syndrome	0.995483	0.95706	1.03237	0.814362	0.95623	382	461057
K86 other diseases of pancreas	1.0016	0.987937	1.01507	0.817087	0.95623	2887	458552
N71 inflammatory disease of uterus, except cervix	0.996111	0.962582	1.02847	0.817271	0.95623	499	460940
A41 other septicaemia	0.99924	0.992759	1.00568	0.817735	0.95623	13269	448170
E89 postprocedural endocrine and metabolic disorders, not elsewhere classified	0.998457	0.984899	1.01183	0.822369	0.95623	2961	458478
H53 visual disturbances	1.00076	0.993965	1.00751	0.825547	0.95623	11851	449588
B96 other bacterial agents as the cause of diseases classified to other chapters	0.999335	0.993386	1.00525	0.826118	0.95623	15811	445628
M40 kyphosis and lordosis	1.00276	0.977576	1.02729	0.827357	0.95623	852	460587
M65 synovitis and tenosynovitis	1.00061	0.995068	1.00613	0.827599	0.95623	17984	443455
K57 diverticular disease of intestine	1.00036	0.997138	1.00357	0.828228	0.95623	60922	400517
N25 disorders resulting from impaired renal tubular function	0.9943	0.941127	1.04455	0.829175	0.95623	205	461234
K40 inguinal hernia	0.999496	0.994907	1.00407	0.829413	0.95623	29134	432305
N46 male infertility	1.00348	0.971174	1.03474	0.829571	0.95623	519	460920
K43 ventral hernia	1.00097	0.992023	1.00984	0.830284	0.95623	6771	454668
Q13 congenital malformations of anterior segment of eye	0.989046	0.883211	1.08387	0.830554	0.95623	56	461383
F39 unspecified mood [affective] disorder	0.997339	0.972648	1.02139	0.830729	0.95623	907	460532
F38 other mood [affective] disorders	0.99341	0.930686	1.05212	0.831739	0.95623	148	461291
I89 other non-infective disorders of lymphatic vessels and lymph nodes	0.99841	0.98359	1.013	0.832243	0.95623	2478	458961
M46 other inflammatory spondylopathies	1.00119	0.990078	1.01218	0.832269	0.95623	4371	457068
I73 other peripheral vascular diseases	1.00073	0.993974	1.00743	0.832607	0.95623	12079	449360
J85 abscess of lung and mediastinum	1.00505	0.95675	1.05102	0.832937	0.95623	236	461203
K07 dentofacial anomalies [including malocclusion]	0.998411	0.983538	1.01305	0.833003	0.95623	2472	458967
A37 whooping cough	0.998273	0.982068	1.0142	0.83331	0.95623	2082	459357
G99 other disorders of nervous system in diseases classified elsewhere	0.998333	0.982609	1.0138	0.834207	0.95623	2208	459231
H16 keratitis	0.998052	0.979569	1.01617	0.834843	0.95623	1614	459825
B44 aspergillosis	1.00386	0.966702	1.03962	0.835053	0.95623	396	461043
L53 other erythematous conditions	0.997991	0.97883	1.01677	0.8357	0.95623	1497	459942
B16 acute hepatitis b	1.00529	0.952941	1.05493	0.838122	0.95623	201	461238
L04 acute lymphadenitis	0.99717	0.969563	1.02398	0.838626	0.95623	724	460715
K55 vascular disorders of intestine	1.00143	0.987481	1.01518	0.839339	0.95623	2780	458659
H66 suppurative and unspecified otitis media	0.999221	0.991647	1.00674	0.839709	0.95623	9565	451874
L97 ulcer of lower limb, not elsewhere classified	1.00136	0.987948	1.01458	0.841481	0.95623	3007	458432
L90 atrophic disorders of skin	0.999012	0.98929	1.00864	0.841491	0.95623	5794	455645
F30 manic episode	0.996443	0.960589	1.03096	0.843114	0.95623	436	461003
K05 gingivitis and periodontal diseases	0.998294	0.981146	1.01514	0.844152	0.95623	1855	459584
G57 mononeuropathies of lower limb	1.00104	0.990582	1.01139	0.844185	0.95623	4931	456508
A02 other salmonella infections	0.997324	0.969824	1.02403	0.846655	0.95623	736	460703
L93 lupus erythematosus	1.00348	0.967202	1.03842	0.847652	0.95623	415	461024
Q60 renal agenesis and other reduction defects of kidney	1.00399	0.96191	1.04428	0.849051	0.95623	308	461131
D64 other anaemias	0.999557	0.994981	1.00412	0.849223	0.95623	27301	434138
F44 dissociative [conversion] disorders	1.00391	0.962535	1.04356	0.849505	0.95623	319	461120
L03 cellulitis	0.999579	0.99521	1.00393	0.849909	0.95623	29982	431457
F45 somatoform disorders	0.998686	0.984924	1.01225	0.850585	0.95623	2863	458576
F20 schizophrenia	1.00207	0.979746	1.02388	0.85399	0.95623	1091	460348
F43 reaction to severe stress, and adjustment disorders	1.00059	0.994208	1.00694	0.855615	0.95623	13506	447933
D58 other hereditary haemolytic anaemias	1.00439	0.95498	1.05137	0.857836	0.95623	224	461215
B91 sequelae of poliomyelitis	1.00487	0.949872	1.05687	0.857933	0.95623	182	461257
M48 other spondylopathies	0.999439	0.993238	1.0056	0.858782	0.95623	14452	446987
D84 other immunodeficiencies	0.994978	0.936379	1.05007	0.862607	0.95623	168	461271
B94 sequelae of other and unspecified infectious and parasitic diseases	0.994377	0.928098	1.05619	0.863432	0.95623	133	461306
E07 other disorders of thyroid	0.998647	0.983099	1.01394	0.863556	0.95623	2246	459193
B58 toxoplasmosis	0.991553	0.888091	1.08473	0.866117	0.95623	56	461383
O10 pre-existing hypertension complicating pregnancy, childbirth and the puerperium	0.993775	0.918468	1.06339	0.866291	0.95623	105	461334
Q21 congenital malformations of cardiac septa	0.998159	0.976481	1.01934	0.866409	0.95623	1172	460267
G61 inflammatory polyneuropathy	0.997517	0.967871	1.02624	0.86769	0.95623	631	460808
J36 peritonsillar abscess	1.0021	0.976873	1.02668	0.868269	0.95623	855	460584
H60 otitis externa	0.999563	0.994358	1.00474	0.868888	0.95623	20678	440761
N95 menopausal and other perimenopausal disorders	1.00035	0.996165	1.00453	0.869147	0.95623	35477	425962
I98 other disorders of circulatory system in diseases classified elsewhere	1.00259	0.970763	1.03338	0.8708	0.95623	542	460897
G12 spinal muscular atrophy and related syndromes	1.00236	0.973379	1.03048	0.871023	0.95623	647	460792
H05 disorders of orbit	0.998172	0.975685	1.02013	0.87199	0.95623	1081	460358
A80 acute poliomyelitis	0.997157	0.961709	1.0313	0.872876	0.95623	442	460997
G98 other disorders of nervous system, not elsewhere classified	0.998655	0.982018	1.015	0.873111	0.95623	1975	459464
F09 unspecified organic or symptomatic mental disorder	1.00273	0.968465	1.03579	0.873466	0.95623	466	460973
Q76 congenital malformations of spine and bony thorax	1.00216	0.975136	1.02843	0.873504	0.95623	744	460695
L91 hypertrophic disorders of skin	1.00086	0.990208	1.0114	0.873583	0.95623	4776	456663
H18 other disorders of cornea	0.999024	0.986837	1.01106	0.874492	0.95623	3664	457775
I71 aortic aneurysm and dissection	0.999071	0.987448	1.01056	0.874788	0.95623	4073	457366
A39 meningococcal infection	1.00553	0.933414	1.07257	0.875537	0.95623	109	461330
J46 status asthmaticus	0.997269	0.962465	1.03081	0.875598	0.95623	462	460977
J67 hypersensitivity pneumonitis due to organic dust	1.00386	0.954112	1.05112	0.875693	0.95623	224	461215
Q63 other congenital malformations of kidney	1.00227	0.97255	1.03107	0.879134	0.95773	617	460822
J41 simple and mucopurulent chronic bronchitis	1.00522	0.935034	1.07064	0.879339	0.95773	113	461326
Q16 congenital malformations of ear causing impairment of hearing	0.992909	0.894472	1.08185	0.881922	0.957927	63	461376
I05 rheumatic mitral valve diseases	1.00195	0.975487	1.02768	0.883608	0.957927	780	460659
H47 other disorders of optic [2nd] nerve and visual pathways	1.00143	0.981956	1.02051	0.884189	0.957927	1425	460014
E20 hypoparathyroidism	0.996331	0.945273	1.04471	0.885042	0.957927	219	461220
E66 obesity	1.00027	0.996541	1.004	0.885202	0.957927	42032	419407
A46 erysipelas	0.996989	0.95366	1.03836	0.889245	0.958142	304	461135
K42 umbilical hernia	0.999408	0.991039	1.00771	0.889379	0.958142	7822	453617
H52 disorders of refraction and accommodation	1.00053	0.992876	1.00813	0.891031	0.958142	9300	452139
L28 lichen simplex chronicus and prurigo	1.00131	0.982394	1.01985	0.891079	0.958142	1511	459928
A08 viral and other specified intestinal infections	1.00072	0.990324	1.01101	0.891083	0.958142	5004	456435
E84 cystic fibrosis	1.0043	0.939207	1.06522	0.893104	0.959091	133	461306
H81 disorders of vestibular function	0.999576	0.992789	1.00632	0.902272	0.966474	11967	449472
M05 seropositive rheumatoid arthritis	0.998664	0.977102	1.01974	0.902272	0.966474	1181	460258
N85 other noninflammatory disorders of uterus, except cervix	1.00052	0.992086	1.00889	0.903498	0.966559	7745	453694
N77 vulvovaginal ulceration and inflammation in diseases classified elsewhere	0.997866	0.961087	1.03324	0.907738	0.969753	413	461026
D72 other disorders of white blood cells	0.998856	0.978736	1.01855	0.910359	0.969753	1352	460087
G58 other mononeuropathies	0.998623	0.974308	1.02232	0.910547	0.969753	930	460509
G91 hydrocephalus	0.998688	0.975176	1.02162	0.911877	0.969753	994	460445
N94 pain and other conditions associated with female genital organs and menstrual cycle	0.999603	0.992529	1.00663	0.912235	0.969753	11332	450107
L84 corns and callosities	0.999322	0.98683	1.01165	0.914694	0.971142	3471	457968
J15 bacterial pneumonia, not elsewhere classified	1.00107	0.980587	1.02111	0.917728	0.972507	1293	460146
E01 iodine-deficiency-related thyroid disorders and allied conditions	1.00392	0.925418	1.07643	0.918454	0.972507	93	461346
M23 internal derangement of knee	1.00026	0.995166	1.00534	0.91944	0.972507	21566	439873
D59 acquired haemolytic anaemia	0.998006	0.956329	1.0379	0.923654	0.975105	322	461117
A18 tuberculosis of other organs	1.00318	0.934441	1.06727	0.924886	0.975105	120	461319
I49 other cardiac arrhythmias	1.00033	0.993305	1.00731	0.926443	0.975105	11141	450298
F99 mental disorder, not otherwise specified	0.998276	0.960104	1.03494	0.92803	0.975105	382	461057
B82 unspecified intestinal parasitism	1.00349	0.923288	1.0775	0.928963	0.975105	88	461351
N45 orchitis and epididymitis	1.00063	0.986587	1.01448	0.929147	0.975105	2784	458655
M62 other disorders of muscle	1.00049	0.989572	1.01128	0.929993	0.975105	4554	456885
L30 other dermatitis	0.999841	0.996217	1.00346	0.931492	0.975463	44897	416542
M99 biomechanical lesions, not elsewhere classified	0.998616	0.963421	1.03253	0.937421	0.978945	449	460990
F22 persistent delusional disorders	0.998723	0.965433	1.03086	0.939034	0.978945	502	460937
Q05 spina bifida	0.998442	0.957451	1.0377	0.939343	0.978945	334	461105
Q99 other chromosome abnormalities, not elsewhere classified	0.996473	0.900473	1.08353	0.939619	0.978945	65	461374
F06 other mental disorders due to brain damage and dysfunction and to physical disease	0.999202	0.977975	1.01996	0.940623	0.978945	1218	460221
N92 excessive, frequent and irregular menstruation	0.999827	0.995044	1.0046	0.943332	0.980554	27023	434416
N19 unspecified renal failure	1.00044	0.987471	1.01325	0.946098	0.981097	3229	458210
N03 chronic nephritic syndrome	1.00073	0.978769	1.02219	0.947396	0.981097	1126	460313
H80 otosclerosis	1.00074	0.977649	1.02328	0.949183	0.981097	1019	460420
G35 multiple sclerosis	0.999496	0.983828	1.01491	0.949347	0.981097	2215	459224
G95 other diseases of spinal cord	0.999431	0.981595	1.01694	0.949673	0.981097	1709	459730
M85 other disorders of bone density and structure	0.999801	0.993448	1.00612	0.95097	0.981234	13919	447520
H31 other disorders of choroid	1.00076	0.974712	1.0261	0.953818	0.982969	803	460636
M51 other intervertebral disk disorders	0.99987	0.995077	1.00464	0.957415	0.984911	24509	436930
F17 mental and behavioural disorders due to use of tobacco	1.0001	0.996272	1.00391	0.959964	0.984911	40020	421419
H02 other disorders of eyelid	0.999831	0.993183	1.00644	0.960187	0.984911	12483	448956
M15 polyarthrosis	0.999838	0.993366	1.00627	0.960806	0.984911	13306	448133
E06 thyroiditis	0.999513	0.978558	1.02001	0.963232	0.984911	1238	460201
I28 other diseases of pulmonary vessels	0.99837	0.925947	1.06555	0.963429	0.984911	111	461328
J12 viral pneumonia, not elsewhere classified	1.00046	0.980378	1.02012	0.963881	0.984911	1346	460093
N70 salpingitis and oophoritis	0.999525	0.976264	1.02223	0.967678	0.987594	1008	460431
M96 postprocedural musculoskeletal disorders, not elsewhere classified	0.999568	0.976513	1.02207	0.970367	0.98914	1029	460410
G09 sequelae of inflammatory diseases of central nervous system	1.00141	0.915751	1.07997	0.972947	0.990573	79	461360
K08 other disorders of teeth and supporting structures	0.999832	0.98883	1.01071	0.975935	0.991268	4482	456957
G90 disorders of autonomic nervous system	0.99959	0.971077	1.02726	0.97715	0.991268	675	460764
O32 maternal care for known or suspected malpresentation of foetus	1.00029	0.980425	1.01977	0.977157	0.991268	1408	460031
B95 streptococcus and staphylococcus as the cause of diseases classified to other chapters	0.999905	0.991426	1.00831	0.982315	0.9926	7597	453842
L70 acne	1.00011	0.989988	1.01013	0.982892	0.9926	5329	456110
H95 postprocedural disorders of ear and mastoid process, not elsewhere classified	1.00063	0.940282	1.05731	0.983117	0.9926	157	461282
A07 other protozoal intestinal diseases	1.00034	0.966406	1.03308	0.984254	0.9926	478	460961
E51 thiamine deficiency	0.999089	0.89415	1.09346	0.985626	0.9926	55	461384
Q28 other congenital malformations of circulatory system	0.999617	0.951365	1.0455	0.987261	0.9926	241	461198
I95 hypotension	0.999955	0.994122	1.00576	0.987871	0.9926	16459	444980
K27 peptic ulcer, site unspecified	0.999862	0.981867	1.01752	0.98789	0.9926	1695	459744
K51 ulcerative colitis	1.00003	0.990377	1.00958	0.995446	0.998655	5840	455599
J37 chronic laryngitis and laryngotracheitis	0.999931	0.968441	1.0304	0.996518	0.998655	554	460885
M07 psoriatic and enteropathic arthropathies	1.00003	0.979701	1.01993	0.99747	0.998655	1321	460118
N75 diseases of bartholin's gland	1.00001	0.98434	1.01542	0.999421	0.999421	2215	459224

## Sheet: S5 Additive model
Table S6: Estimates for the association between rs887829-T allele carriage and health outcomes. This represents an additive model.
Outcome	Odds ratio	Lower 95% CI	Upper 95% CI	P value	FDR adjusted P value	Number of cases	Number of controls
E80 disorders of porphyrin and bilirubin metabolism	19.7793	17.7139	22.1576	0	0	1701	459738
K80 cholelithiasis	1.06052	1.04193	1.07941	7.17669e-11	3.02498e-08	30346	431093
L42 pityriasis rosea	1.17987	1.09588	1.26963	1.04989e-05	0.0029502	1563	459876
K81 cholecystitis	1.08076	1.0394	1.12358	9.24447e-05	0.0194827	5802	455637
K76 other diseases of liver	1.0477	1.01962	1.07648	0.000761852	0.128448	12245	449194
D89 other disorders involving the immune mechanism, not elsewhere classified	0.824334	0.730865	0.927801	0.00149898	0.210607	677	460762
E78 disorders of lipoprotein metabolism and other lipidaemias	0.983221	0.972535	0.994018	0.00239848	0.288846	106773	354666
N27 small kidney of unknown cause	1.42087	1.10406	1.82065	0.00584334	0.615742	129	461310
K23 disorders of oesophagus in diseases classified elsewhere	1.48589	1.09005	2.01358	0.011258	0.735101	85	461354
K10 other diseases of jaws	0.910469	0.846367	0.978732	0.0113825	0.735101	1754	459685
K36 other appendicitis	1.31906	1.06088	1.63388	0.0118657	0.735101	176	461263
E56 other vitamin deficiencies	0.77126	0.627395	0.941993	0.0121517	0.735101	241	461198
N18 chronic renal failure	1.02623	1.00555	1.04728	0.0125556	0.735101	23126	438313
Q82 other congenital malformations of skin	0.907563	0.839909	0.979877	0.013618	0.735101	1561	459878
G94 other disorders of brain in diseases classified elsewhere	0.728065	0.561856	0.93345	0.0141202	0.735101	159	461280
G24 dystonia	1.11364	1.01961	1.21536	0.0162686	0.735101	1115	460324
F40 phobic anxiety disorders	0.941395	0.895182	0.989674	0.0183124	0.735101	3647	457792
D62 acute posthaemorrhagic anaemia	1.18791	1.02731	1.37084	0.0192406	0.735101	405	461034
K72 hepatic failure, not elsewhere classified	1.11516	1.01721	1.22146	0.0195213	0.735101	1029	460410
I68 cerebrovascular disorders in diseases classified elsewhere	1.35598	1.0466	1.74782	0.0197544	0.735101	124	461315
I38 endocarditis, valve unspecified	0.890688	0.806934	0.981833	0.0206827	0.735101	971	460468
I48 atrial fibrillation and flutter	0.979627	0.962656	0.996868	0.0208616	0.735101	33393	428046
M20 acquired deformities of fingers and toes	1.02543	1.00366	1.04762	0.0216326	0.735101	20481	440958
O71 other obstetric trauma	0.800396	0.659256	0.966448	0.022402	0.735101	269	461170
K75 other inflammatory liver diseases	1.07259	1.00942	1.13924	0.0231744	0.735101	2387	459052
N15 other renal tubulo-interstitial diseases	0.770592	0.612652	0.961513	0.0232662	0.735101	196	461243
B99 other and unspecified infectious diseases	1.11672	1.01445	1.22812	0.0235442	0.735101	941	460498
N82 fistulae involving female genital tract	0.820262	0.686901	0.975002	0.0264891	0.778226	316	461123
Q52 other congenital malformations of female genitalia	1.26962	1.02567	1.56555	0.0267717	0.778226	185	461254
M32 systemic lupus erythematosus	1.11643	1.0103	1.23242	0.0297917	0.794359	871	460568
I30 acute pericarditis	0.87527	0.774075	0.987627	0.0320199	0.794359	635	460804
A16 respiratory tuberculosis, not confirmed bacteriologically or histologically	0.866341	0.75864	0.986867	0.0324172	0.794359	550	460889
E11 non-insulin-dependent diabetes mellitus	1.0182	1.00143	1.03522	0.033134	0.794359	35687	425752
A40 streptococcal septicaemia	1.12746	1.00852	1.25881	0.0338499	0.794359	697	460742
L10 pemphigus	0.66557	0.44917	0.961541	0.0354197	0.794359	74	461365
E27 other disorders of adrenal gland	1.09003	1.00479	1.18166	0.0371252	0.794359	1319	460120
L08 other local infections of skin and subcutaneous tissue	1.0272	1.00156	1.05341	0.0371592	0.794359	14315	447124
A60 anogenital herpesviral [herpes simplex] infections	1.16286	1.00719	1.3399	0.0381617	0.794359	416	461023
H51 other disorders of binocular movement	0.799863	0.645154	0.984895	0.0383318	0.794359	219	461220
Q12 congenital lens malformations	1.1972	1.00808	1.41787	0.0384854	0.794359	289	461150
K28 gastrojejunal ulcer	0.74237	0.554707	0.980545	0.0400106	0.794359	125	461314
K14 diseases of tongue	1.05262	1.00195	1.10555	0.041027	0.794359	3643	457796
K85 acute pancreatitis	1.04913	1.00161	1.09865	0.0419924	0.794359	4137	457302
E10 insulin-dependent diabetes mellitus	1.0476	1.00135	1.09573	0.0429779	0.794359	4363	457076
L12 pemphigoid	0.808945	0.655056	0.992515	0.0452734	0.794359	225	461214
G52 disorders of other cranial nerves	1.14843	1.00144	1.31448	0.0460099	0.794359	461	460978
G02 meningitis in other infectious and parasitic diseases classified elsewhere	1.36381	1.00038	1.84602	0.0466806	0.794359	87	461352
K92 other diseases of digestive system	0.978733	0.95819	0.999665	0.0467441	0.794359	21002	440437
N36 other disorders of urethra	1.07926	1.00072	1.16323	0.0469088	0.794359	1536	459903
I61 intracerebral haemorrhage	1.07065	1.00061	1.14502	0.047115	0.794359	1926	459513
L21 seborrhoeic dermatitis	0.969296	0.939393	1.00003	0.0506504	0.812688	9400	452039
E16 other disorders of pancreatic internal secretion	1.04931	0.999606	1.1012	0.051239	0.812688	3777	457662
E34 other endocrine disorders	0.855798	0.729343	1.00056	0.0533932	0.812688	380	461059
Q62 congenital obstructive defects of renal pelvis and congenital malformations of ureter	1.25085	0.993579	1.56744	0.0540203	0.812688	160	461279
Q84 other congenital malformations of integument	1.31044	0.990393	1.7232	0.0552786	0.812688	107	461332
N23 unspecified renal colic	1.04118	0.99896	1.08497	0.0554591	0.812688	5213	456226
J80 adult respiratory distress syndrome	1.16119	0.994936	1.35204	0.0559798	0.812688	362	461077
I78 diseases of capillaries	0.946089	0.893538	1.00131	0.0564173	0.812688	2821	458618
I20 angina pectoris	1.0171	0.999485	1.035	0.0569377	0.812688	32658	428781
H90 conductive and sensorineural hearing loss	1.03354	0.998837	1.06931	0.0578426	0.812688	7717	453722
N89 other noninflammatory disorders of vagina	1.02731	0.998741	1.05661	0.0607601	0.814963	11671	449768
M91 juvenile osteochondrosis of hip and pelvis	1.21921	0.988774	1.49732	0.0609288	0.814963	195	461244
K52 other non-infective gastro-enteritis and colitis	1.0182	0.999116	1.0376	0.0614364	0.814963	26361	435078
J64 unspecified pneumoconiosis	0.646974	0.401158	1.0051	0.0618714	0.814963	52	461387
F42 obsessive-compulsive disorder	1.10061	0.993998	1.21731	0.0636568	0.82558	840	460599
L52 erythema nodosum	0.840231	0.696636	1.00831	0.0647711	0.827304	281	461158
L50 urticaria	1.02803	0.997831	1.05904	0.0687152	0.864581	10186	451253
M81 osteoporosis without pathological fracture	0.980605	0.959889	1.00172	0.0718837	0.876226	21649	439790
G01 meningitis in bacterial diseases classified elsewhere	1.42904	0.961665	2.10132	0.0724818	0.876226	53	461386
L71 rosacea	1.03683	0.996576	1.07851	0.0727589	0.876226	5732	455707
B05 measles	0.97048	0.938756	1.00314	0.0765982	0.878197	8349	453090
Q22 congenital malformations of pulmonary and tricuspid valves	0.672795	0.425103	1.02905	0.0775638	0.878197	55	461384
O36 maternal care for other known or suspected foetal problems	1.06031	0.993275	1.13138	0.0778362	0.878197	2178	459261
E14 unspecified diabetes mellitus	1.01909	0.99786	1.04073	0.0779823	0.878197	21299	440140
O69 labour and delivery complicated by umbilical cord complications	1.10475	0.987471	1.23437	0.080072	0.878197	706	460733
D80 immunodeficiency with predominantly antibody defects	0.871544	0.745478	1.01552	0.0811003	0.878197	393	461046
B15 acute hepatitis a	1.08415	0.989593	1.18668	0.0811239	0.878197	1051	460388
L98 other disorders of skin and subcutaneous tissue, not elsewhere classified	1.01322	0.99836	1.02828	0.0812567	0.878197	45433	416006
A06 amoebiasis	0.763472	0.5582	1.0289	0.0829937	0.885616	107	461332
O03 spontaneous abortion	0.963773	0.923938	1.00511	0.0858373	0.90451	5253	456186
I88 nonspecific lymphadenitis	1.13183	0.980694	1.3035	0.0878827	0.908033	423	461016
Q07 other congenital malformations of nervous system	1.23438	0.964096	1.57171	0.0908181	0.908033	140	461299
O42 premature rupture of membranes	1.07689	0.987879	1.17305	0.0909268	0.908033	1221	460218
I46 cardiac arrest	1.05182	0.991701	1.11515	0.0913656	0.908033	2566	458873
N87 dysplasia of cervix uteri	1.03157	0.994723	1.06964	0.0932981	0.908033	6902	454537
O99 other maternal diseases classifiable elsewhere but complicating pregnancy, childbirth and the puerperium	1.05662	0.990546	1.12663	0.0934832	0.908033	2222	459217
I25 chronic ischaemic heart disease	1.01311	0.997734	1.0287	0.0948757	0.908033	45210	416229
J39 other diseases of upper respiratory tract	0.940102	0.873889	1.01064	0.0957906	0.908033	1730	459709
K62 other diseases of anus and rectum	1.01289	0.997629	1.02836	0.0979732	0.908033	42609	418830
A01 typhoid and paratyphoid fevers	1.27077	0.951044	1.68616	0.100352	0.908033	101	461338
I36 nonrheumatic tricuspid valve disorders	0.885307	0.763891	1.02298	0.101868	0.908033	439	461000
G06 intracranial and intraspinal abscess and granuloma	0.86743	0.729531	1.02714	0.102988	0.908033	322	461117
H15 disorders of sclera	1.07339	0.985337	1.16838	0.103179	0.908033	1199	460240
Q85 phakomatoses, not elsewhere classified	0.867312	0.729167	1.02734	0.10336	0.908033	321	461118
H68 eustachian salpingitis and obstruction	1.05162	0.989483	1.11719	0.104075	0.908033	2384	459055
L82 seborrhoeic keratosis	0.985251	0.967736	1.00305	0.104142	0.908033	30051	431388
Q38 other congenital malformations of tongue, mouth and pharynx	1.10865	0.977999	1.25466	0.104483	0.908033	555	460884
G71 primary disorders of muscles	1.15135	0.968296	1.36488	0.107329	0.923245	289	461150
Q54 hypospadias	1.16158	0.963917	1.39502	0.111967	0.923638	249	461190
F15 mental and behavioural disorders due to use of other stimulants, including caffeine	0.739103	0.502477	1.06251	0.112396	0.923638	73	461366
M16 coxarthrosis [arthrosis of hip]	0.984003	0.964581	1.00377	0.112456	0.923638	24251	437188
B59 pneumocystosis	0.812327	0.624752	1.04567	0.113148	0.923638	147	461292
O82 single delivery by caesarean section	1.04937	0.988398	1.11365	0.113369	0.923638	2516	458923
P95 foetal death of unspecified cause	0.801795	0.605705	1.04914	0.114342	0.923638	130	461309
G31 other degenerative diseases of nervous system, not elsewhere classified	0.951321	0.893847	1.01199	0.115044	0.923638	2374	459065
L73 other follicular disorders	1.04096	0.989928	1.09431	0.116445	0.926067	3527	457912
I11 hypertensive heart disease	0.917453	0.82288	1.0213	0.117868	0.928625	792	460647
K09 cysts of oral region, not elsewhere classified	1.08252	0.978909	1.19578	0.120303	0.931074	866	460573
K21 gastro-oesophageal reflux disease	0.990196	0.977932	1.0026	0.12105	0.931074	68143	393296
O87 venous complications in the puerperium	0.811818	0.619792	1.05223	0.122001	0.931074	139	461300
A15 respiratory tuberculosis, bacteriologically and histologically confirmed	0.952351	0.894885	1.01301	0.122671	0.931074	2379	459060
O22 venous complications in pregnancy	1.22432	0.942756	1.58035	0.124073	0.931074	126	461313
I66 occlusion and stenosis of cerebral arteries, not resulting in cerebral infarction	1.17886	0.953149	1.45158	0.124806	0.931074	192	461247
A56 other sexually transmitted chlamydial diseases	0.750053	0.512058	1.07471	0.127166	0.933663	74	461365
N02 recurrent and persistent haematuria	0.939182	0.865925	1.01777	0.127871	0.933663	1404	460035
E88 other metabolic disorders	1.06388	0.981299	1.15257	0.131283	0.933663	1351	460088
D51 vitamin b12 deficiency anaemia	0.960334	0.910952	1.01204	0.131597	0.933663	3300	458139
L44 other papulosquamous disorders	1.31381	0.915459	1.86608	0.131991	0.933663	65	461374
G46 vascular syndromes of brain in cerebrovascular diseases	1.15412	0.954927	1.38992	0.134139	0.933663	241	461198
D56 thalassaemia	0.864279	0.712138	1.04374	0.134447	0.933663	258	461181
F14 mental and behavioural disorders due to use of cocaine	1.30212	0.914141	1.8362	0.136863	0.933663	68	461371
F48 other neurotic disorders	0.886223	0.753999	1.03795	0.138277	0.933663	366	461073
F32 depressive episode	0.989714	0.976242	1.00335	0.138964	0.933663	54340	407099
M77 other enthesopathies	1.01329	0.995612	1.03126	0.141105	0.933663	30697	430742
H55 nystagmus and other irregular eye movements	0.913547	0.808304	1.03044	0.144204	0.933663	627	460812
Q67 congenital musculoskeletal deformities of head, face, spine and chest	1.13577	0.955392	1.3461	0.145241	0.933663	291	461148
O28 abnormal findings on antenatal screening of mother	1.20518	0.932185	1.5489	0.149091	0.933663	131	461308
L29 pruritus	1.02078	0.992539	1.04973	0.150128	0.933663	11577	449862
E24 cushing's syndrome	1.16149	0.944237	1.42272	0.151929	0.933663	202	461237
H43 disorders of vitreous body	0.978649	0.950016	1.00804	0.153583	0.933663	10495	450944
M45 ankylosing spondylitis	0.951382	0.887669	1.01905	0.156876	0.933663	1913	459526
Q45 other congenital malformations of digestive system	1.27405	0.905151	1.77574	0.157866	0.933663	73	461366
H13 disorders of conjunctiva in diseases classified elsewhere	1.19046	0.931467	1.51298	0.158347	0.933663	143	461296
J43 emphysema	0.968427	0.925915	1.01264	0.160107	0.933663	4576	456863
G83 other paralytic syndromes	1.06158	0.976148	1.15358	0.160684	0.933663	1253	460186
F07 personality and behavioural disorders due to brain disease, damage and dysfunction	1.15328	0.942487	1.40552	0.161468	0.933663	213	461226
I08 multiple valve diseases	0.972924	0.936087	1.01103	0.162385	0.933663	6195	455244
B37 candidiasis	0.979674	0.951751	1.00832	0.16319	0.933663	11072	450367
F98 other behavioural and emotional disorders with onset usually occurring in childhood and adolescence	0.838416	0.650044	1.0716	0.166369	0.933663	153	461286
F05 delirium, not induced by alcohol and other psychoactive substances	1.02978	0.987636	1.07351	0.167687	0.933663	5191	456248
M79 other soft tissue disorders, not elsewhere classified	0.99185	0.980371	1.00345	0.16806	0.933663	80405	381034
N43 hydrocele and spermatocele	1.04241	0.982011	1.10609	0.171124	0.933663	2514	458925
B33 other viral diseases, not elsewhere classified	0.865941	0.701968	1.0617	0.172216	0.933663	221	461218
Q25 congenital malformations of great arteries	0.872402	0.71465	1.05919	0.173475	0.933663	243	461196
L05 pilonidal cyst	0.946535	0.874145	1.02409	0.173603	0.933663	1459	459980
N99 postprocedural disorders of genito-urinary system, not elsewhere classified	1.05074	0.978123	1.12809	0.173739	0.933663	1728	459711
K63 other diseases of intestine	1.01209	0.994674	1.02979	0.174358	0.933663	31970	429469
B01 varicella [chickenpox]	0.980594	0.953133	1.00875	0.17558	0.933663	11487	449952
M76 enthesopathies of lower limb, excluding foot	0.976402	0.943081	1.01075	0.176744	0.933663	7599	453840
G55 nerve root and plexus compressions in diseases classified elsewhere	1.02356	0.989291	1.05888	0.179278	0.933663	7774	453665
B25 cytomegaloviral disease	0.874944	0.717536	1.0612	0.180453	0.933663	245	461194
M02 reactive arthropathies	1.13371	0.941719	1.36008	0.180469	0.933663	253	461186
J81 pulmonary oedema	0.940278	0.858564	1.02867	0.181659	0.933663	1121	460318
A42 actinomycosis	0.864382	0.6945	1.06868	0.184482	0.933663	204	461235
M05 seropositive rheumatoid arthritis	0.94243	0.862643	1.02855	0.186325	0.933663	1181	460258
I77 other disorders of arteries and arterioles	0.963687	0.912055	1.01786	0.186449	0.933663	3030	458409
K44 diaphragmatic hernia	0.990673	0.976822	1.0047	0.191785	0.933663	51583	409856
K20 oesophagitis	0.984124	0.960702	1.00805	0.192228	0.933663	16118	445321
Q89 other congenital malformations, not elsewhere classified	0.898387	0.762973	1.05405	0.193441	0.933663	356	461083
N25 disorders resulting from impaired renal tubular function	0.867349	0.69741	1.07162	0.193597	0.933663	205	461234
M87 osteonecrosis	1.06308	0.968888	1.16531	0.193853	0.933663	1026	460413
F52 sexual dysfunction, not caused by organic disorder or disease	1.04283	0.978163	1.11125	0.197486	0.933663	2167	459272
H27 other disorders of lens	1.08267	0.958598	1.22082	0.197746	0.933663	594	460845
H65 nonsuppurative otitis media	1.02636	0.98628	1.06786	0.199456	0.933663	5654	455785
N90 other noninflammatory disorders of vulva and perineum	1.02544	0.986748	1.06546	0.199532	0.933663	6139	455300
N17 acute renal failure	1.01516	0.992055	1.03875	0.199671	0.933663	17823	443616
N83 noninflammatory disorders of ovary, fallopian tube and broad ligament	0.982066	0.955173	1.00963	0.200741	0.933663	12265	449174
M31 other necrotising vasculopathies	1.04766	0.975154	1.1249	0.201335	0.933663	1726	459713
N12 tubulo-interstitial nephritis, not specified as acute or chronic	1.04173	0.978172	1.10891	0.201402	0.933663	2245	459194
E83 disorders of mineral metabolism	0.977262	0.943258	1.01234	0.202052	0.933663	7334	454105
M95 other acquired deformities of musculoskeletal system and connective tissue	1.04314	0.977315	1.11285	0.202367	0.933663	2091	459348
J95 postprocedural respiratory disorders, not elsewhere classified	0.928745	0.827997	1.03995	0.203484	0.933663	708	460731
N61 inflammatory disorders of breast	1.04538	0.975903	1.11921	0.204093	0.933663	1886	459553
H35 other retinal disorders	1.01644	0.990979	1.04247	0.207131	0.933663	14419	447020
N81 female genital prolapse	1.01472	0.99181	1.03811	0.209223	0.933663	18561	442878
F53 mental and behavioural disorders associated with the puerperium, not elsewhere classified	1.05669	0.968932	1.15143	0.210281	0.933663	1180	460259
A59 trichomoniasis	0.797759	0.553945	1.1269	0.21105	0.933663	78	461361
H71 cholesteatoma of middle ear	1.07444	0.959325	1.20165	0.21131	0.933663	687	460752
P96 other conditions originating in the perinatal period	0.869574	0.695814	1.07928	0.21154	0.933663	196	461243
G64 other disorders of peripheral nervous system	0.887656	0.733821	1.06848	0.213393	0.933663	265	461174
M43 other deforming dorsopathies	0.975416	0.937788	1.01436	0.213825	0.933663	5912	455527
J86 pyothorax	1.07401	0.958808	1.20136	0.214399	0.933663	685	460754
E65 localised adiposity	0.836509	0.627008	1.1029	0.214499	0.933663	121	461318
Q78 other osteochondrodysplasias	0.866946	0.689153	1.08274	0.214898	0.933663	185	461254
B02 zoster [herpes zoster]	1.01559	0.991	1.04073	0.215394	0.933663	15334	446105
M60 myositis	0.918408	0.801565	1.04972	0.215894	0.933663	507	460932
K30 dyspepsia	0.985634	0.963233	1.0085	0.216723	0.933663	17698	443741
O45 premature separation of placenta [abruptio placentae]	0.762229	0.486796	1.15851	0.217736	0.933663	54	461385
F02 dementia in other diseases classified elsewhere	0.933276	0.835472	1.04088	0.218048	0.933663	759	460680
L01 impetigo	1.05099	0.970335	1.13751	0.220001	0.933663	1394	460045
L65 other nonscarring hair loss	1.03497	0.979308	1.09342	0.221466	0.933663	2921	458518
O24 diabetes mellitus in pregnancy	1.07516	0.955651	1.20779	0.224919	0.933663	636	460803
O60 preterm delivery	0.936867	0.842411	1.04044	0.225868	0.933663	832	460607
F70 mild mental retardation	1.26497	0.857773	1.84184	0.226505	0.933663	57	461382
Q51 congenital malformations of uterus and cervix	1.10504	0.938352	1.29769	0.226917	0.933663	328	461111
L57 skin changes due to chronic exposure to nonionising radiation	0.986721	0.965394	1.00846	0.229902	0.933663	19947	441492
H91 other hearing loss	1.0146	0.990806	1.0389	0.230683	0.933663	16534	444905
F66 psychological and behavioural disorders associated with sexual development and orientation	0.906006	0.769406	1.06311	0.231116	0.933663	354	461085
D66 hereditary factor viii deficiency	1.1732	0.899545	1.51996	0.231902	0.933663	123	461316
H18 other disorders of cornea	0.970186	0.922925	1.01955	0.233419	0.933663	3664	457775
F00 dementia in alzheimer's disease	0.957906	0.891916	1.02812	0.2355	0.933663	1808	459631
G47 sleep disorders	1.01384	0.990952	1.03719	0.237548	0.933663	17758	443681
I21 acute myocardial infarction	0.987082	0.965934	1.00864	0.238797	0.933663	20751	440688
G54 nerve root and plexus disorders	1.05093	0.966811	1.14146	0.240902	0.933663	1273	460166
O30 multiple gestation	0.928003	0.818127	1.05047	0.241153	0.933663	591	460848
O66 other obstructed labour	0.911794	0.780027	1.06246	0.241199	0.933663	391	461048
B06 rubella [german measles]	1.03162	0.979068	1.08665	0.24179	0.933663	3266	458173
E85 amyloidosis	1.09269	0.940544	1.26637	0.242522	0.933663	391	461048
Q43 other congenital malformations of intestine	0.923503	0.807003	1.0543	0.242964	0.933663	515	460924
J06 acute upper respiratory infections of multiple and unspecified sites	1.00865	0.99416	1.02333	0.243015	0.933663	47488	413951
O34 maternal care for known or suspected abnormality of pelvic organs	1.04375	0.970883	1.12147	0.244333	0.933663	1760	459679
O08 complications following abortion and ectopic and molar pregnancy	0.801117	0.545027	1.15289	0.244504	0.933663	70	461369
O73 retained placenta and membranes, without haemorrhage	1.11084	0.928378	1.32474	0.246169	0.933663	275	461164
I65 occlusion and stenosis of precerebral arteries, not resulting in cerebral infarction	0.964044	0.905934	1.02539	0.246445	0.933663	2380	459059
M19 other arthrosis	1.00705	0.995095	1.01913	0.248837	0.933663	79297	382142
A87 viral meningitis	1.08167	0.94553	1.23496	0.248991	0.933663	487	460952
J61 pneumoconiosis due to asbestos and other mineral fibres	1.0697	0.95313	1.19878	0.249257	0.933663	669	460770
N39 other disorders of urinary system	1.00852	0.994049	1.02319	0.249566	0.933663	48685	412754
A28 other zoonotic bacterial diseases, not elsewhere classified	0.793738	0.528326	1.16441	0.25023	0.933663	63	461376
L91 hypertrophic disorders of skin	0.974759	0.933012	1.01813	0.251025	0.933663	4776	456663
O40 polyhydramnios	0.857169	0.653917	1.11243	0.254784	0.933663	136	461303
E51 thiamine deficiency	1.25235	0.842032	1.83716	0.256673	0.933663	55	461384
Q40 other congenital malformations of upper alimentary tract	1.10451	0.92854	1.30964	0.256892	0.933663	292	461147
M53 other dorsopathies, not elsewhere classified	1.02259	0.983763	1.06277	0.256947	0.933663	6004	455435
J85 abscess of lung and mediastinum	1.11607	0.920297	1.34821	0.259234	0.933663	236	461203
F80 specific developmental disorders of speech and language	1.10585	0.925732	1.31662	0.262507	0.933663	278	461161
G00 bacterial meningitis, not elsewhere classified	0.885941	0.713922	1.09248	0.264006	0.933663	207	461232
N48 other disorders of penis	1.02147	0.984001	1.0602	0.264228	0.933663	6573	454866
D73 diseases of spleen	0.950615	0.869224	1.03857	0.264618	0.933663	1148	460291
O48 prolonged pregnancy	1.04776	0.96473	1.13713	0.265889	0.933663	1347	460092
Q66 congenital deformities of feet	0.948995	0.86483	1.0402	0.266289	0.933663	1068	460371
I43 cardiomyopathy in diseases classified elsewhere	0.839353	0.611562	1.13596	0.266588	0.933663	100	461339
A05 other bacterial foodborne intoxications	1.09131	0.934064	1.27174	0.266761	0.933663	363	461076
Q55 other congenital malformations of male genital organs	0.864039	0.664182	1.11339	0.266784	0.933663	142	461297
O62 abnormalities of forces of labour	1.07668	0.943332	1.22664	0.269943	0.933663	512	460927
K64 haemorrhoids and perianal venous thrombosis	0.991401	0.976264	1.00675	0.270945	0.933663	41501	419938
K74 fibrosis and cirrhosis of liver	1.0349	0.973322	1.09989	0.271333	0.933663	2372	459067
I40 acute myocarditis	0.834339	0.598773	1.14469	0.272144	0.933663	92	461347
K73 chronic hepatitis, not elsewhere classified	1.10206	0.924763	1.30911	0.27273	0.933663	285	461154
N20 calculus of kidney and ureter	0.981793	0.950006	1.01451	0.272898	0.933663	8501	452938
I84 haemorrhoids	0.989935	0.972125	1.00804	0.274335	0.933663	29031	432408
O64 obstructed labour due to malposition and malpresentation of foetus	1.07794	0.940843	1.23259	0.27589	0.933663	485	460954
O14 gestational [pregnancy-induced] hypertension with significant proteinuria	1.0767	0.941528	1.22886	0.276579	0.933663	494	460945
I13 hypertensive heart and renal disease	1.16108	0.883643	1.5147	0.27658	0.933663	117	461322
I27 other pulmonary heart diseases	1.03435	0.973027	1.09906	0.277055	0.933663	2392	459047
N60 benign mammary dysplasia	0.9844	0.956821	1.01268	0.277359	0.933663	11668	449771
B88 other infestations	1.12926	0.90294	1.40512	0.280711	0.933663	175	461264
M12 other specific arthropathies	0.938286	0.834849	1.05268	0.281311	0.933663	680	460759
M70 soft tissue disorders related to use, overuse and pressure	1.0133	0.989187	1.03794	0.281568	0.933663	15875	445564
E04 other non-toxic goitre	0.976495	0.934885	1.01972	0.283059	0.933663	4826	456613
O72 postpartum haemorrhage	1.03912	0.968462	1.11433	0.28361	0.933663	1841	459598
A95 yellow fever	1.21579	0.844195	1.73029	0.284539	0.933663	65	461374
O26 maternal care for other conditions predominantly related to pregnancy	1.0363	0.970531	1.10603	0.28482	0.933663	2166	459273
A09 diarrhoea and gastro-enteritis of presumed infectious origin	1.01155	0.990445	1.03306	0.285138	0.933663	20991	440448
N93 other abnormal uterine and vaginal bleeding	0.983677	0.954283	1.01387	0.286818	0.933663	10246	451193
K66 other disorders of peritoneum	1.01905	0.984102	1.05509	0.288208	0.933663	7420	454019
Q64 other congenital malformations of urinary system	1.126	0.900493	1.40074	0.291879	0.933663	176	461263
L27 dermatitis due to substances taken internally	1.04681	0.960594	1.13981	0.294395	0.933663	1200	460239
I07 rheumatic tricuspid valve diseases	0.958495	0.885075	1.03717	0.294646	0.933663	1445	459994
L25 unspecified contact dermatitis	1.0294	0.974797	1.08668	0.295855	0.933663	3011	458428
O15 eclampsia	1.16846	0.867978	1.55941	0.296686	0.933663	99	461340
E01 iodine-deficiency-related thyroid disorders and allied conditions	1.17394	0.863864	1.58079	0.297246	0.933663	93	461346
N40 hyperplasia of prostate	0.989807	0.970892	1.00906	0.297636	0.933663	30110	431329
M34 systemic sclerosis	1.08153	0.931864	1.2522	0.2982	0.933663	397	461042
A81 atypical virus infections of central nervous system	0.811168	0.539424	1.19145	0.298879	0.933663	62	461377
K90 intestinal malabsorption	0.976781	0.934129	1.02113	0.301036	0.933663	4578	456861
D70 agranulocytosis	1.01963	0.982654	1.05783	0.301265	0.933663	6609	454830
O81 single delivery by forceps and vacuum extractor	0.963744	0.89774	1.03394	0.305386	0.933663	1846	459593
N35 urethral stricture	1.02181	0.980398	1.06475	0.305578	0.933663	5264	456175
L80 vitiligo	1.04959	0.956121	1.15108	0.306464	0.933663	1017	460422
K50 crohn's disease [regional enteritis]	0.971963	0.919981	1.0265	0.30887	0.933663	3018	458421
L95 vasculitis limited to skin, not elsewhere classified	0.912619	0.763379	1.08645	0.309474	0.933663	297	461142
Q63 other congenital malformations of kidney	1.0636	0.943545	1.19701	0.30957	0.933663	617	460822
N47 redundant prepuce, phimosis and paraphimosis	0.974766	0.927607	1.02402	0.310935	0.933663	3752	457687
H74 other disorders of middle ear and mastoid	1.05301	0.952174	1.16319	0.311653	0.933663	875	460564
O46 antepartum haemorrhage, not elsewhere classified	0.943702	0.842786	1.05503	0.311765	0.933663	736	460703
B95 streptococcus and staphylococcus as the cause of diseases classified to other chapters	1.01785	0.98332	1.05345	0.314014	0.933663	7597	453842
K86 other diseases of pancreas	1.02876	0.973089	1.08722	0.316255	0.933663	2887	458552
K29 gastritis and duodenitis	0.993006	0.979441	1.00674	0.317008	0.933663	54160	407279
E70 disorders of aromatic amino-acid metabolism	1.20655	0.828403	1.73438	0.31781	0.933663	62	461377
L63 alopecia areata	1.05464	0.949214	1.17031	0.319192	0.933663	799	460640
N72 inflammatory disease of cervix uteri	1.03468	0.967149	1.10634	0.32028	0.933663	1961	459478
Q15 other congenital malformations of eye	0.799774	0.505588	1.22772	0.321456	0.933663	50	461389
B16 acute hepatitis b	1.11023	0.900515	1.36249	0.321817	0.933663	201	461238
M83 adult osteomalacia	1.14977	0.868265	1.51068	0.322435	0.933663	111	461328
K37 unspecified appendicitis	0.980038	0.941551	1.0199	0.322728	0.933663	5677	455762
J45 asthma	0.993697	0.981243	1.00629	0.325504	0.933663	65567	395872
E79 disorders of purine and pyrimidine metabolism	0.934591	0.815549	1.06847	0.32607	0.933663	501	460938
B85 pediculosis and phthiriasis	0.916752	0.768491	1.08919	0.328252	0.933663	303	461136
G45 transient cerebral ischaemic attacks and related syndromes	1.01597	0.984137	1.0487	0.3285	0.933663	9038	452401
E73 lactose intolerance	0.93038	0.803289	1.07462	0.3308	0.933663	431	461008
E07 other disorders of thyroid	0.969113	0.909292	1.03235	0.332536	0.933663	2246	459193
D61 other aplastic anaemias	1.04088	0.959461	1.12836	0.332613	0.933663	1341	460098
J30 vasomotor and allergic rhinitis	1.00732	0.992522	1.02231	0.333849	0.933663	45215	416224
M61 calcification and ossification of muscle	0.84186	0.587935	1.1843	0.333958	0.933663	78	461361
E53 deficiency of other b group vitamins	0.975745	0.928042	1.02558	0.335482	0.933663	3638	457801
O13 gestational [pregnancy-induced] hypertension without significant proteinuria	1.05512	0.944604	1.17696	0.338782	0.933663	731	460708
B54 unspecified malaria	1.05656	0.943069	1.18199	0.339433	0.933663	685	460754
M11 other crystal arthropathies	0.956087	0.871142	1.04817	0.341229	0.933663	1060	460379
J00 acute nasopharyngitis [common cold]	1.02037	0.978726	1.06358	0.341624	0.933663	5176	456263
I33 acute and subacute endocarditis	0.938369	0.822078	1.06871	0.341733	0.933663	531	460908
A86 unspecified viral encephalitis	1.14101	0.865232	1.49307	0.342489	0.933663	115	461324
F63 habit and impulse disorders	0.807693	0.510553	1.23998	0.343338	0.933663	50	461389
I79 disorders of arteries, arterioles and capillaries in diseases classified elsewhere	0.885626	0.685308	1.13455	0.344231	0.933663	147	461292
O20 haemorrhage in early pregnancy	1.03931	0.959106	1.12542	0.344501	0.933663	1408	460031
O92 other disorders of breast and lactation associated with childbirth	1.10327	0.897497	1.35015	0.345044	0.933663	208	461231
G41 status epilepticus	1.08253	0.915413	1.27622	0.349217	0.933663	315	461124
I44 atrioventricular and left bundle-branch block	0.985839	0.956714	1.01575	0.350447	0.933663	10371	451068
G37 other demyelinating diseases of central nervous system	1.0595	0.937601	1.19526	0.350534	0.933663	593	460846
H06 disorders of lachrymal system and orbit in diseases classified elsewhere	1.1062	0.892318	1.3647	0.351261	0.933663	191	461248
G05 encephalitis, myelitis and encephalomyelitis in diseases classified elsewhere	0.865835	0.633894	1.16698	0.353823	0.933663	102	461337
H34 retinal vascular occlusions	0.970089	0.909496	1.03418	0.354124	0.933663	2196	459243
G96 other disorders of central nervous system	0.939116	0.821219	1.07146	0.354362	0.933663	516	460923
O98 maternal infectious and parasitic diseases classifiable elsewhere but complicating pregnancy, childbirth and the puerperium	1.1733	0.831049	1.63797	0.354678	0.933663	74	461365
L66 cicatricial alopecia [scarring hair loss]	1.1052	0.891505	1.36345	0.355615	0.933663	191	461248
J38 diseases of vocal cords and larynx, not elsewhere classified	0.975934	0.926572	1.02758	0.356055	0.933663	3386	458053
F25 schizoaffective disorders	0.920649	0.770618	1.09536	0.356387	0.933663	298	461141
M84 disorders of continuity of bone	1.02288	0.974615	1.07324	0.357564	0.933663	3848	457591
J11 influenza, virus not identified	1.01418	0.98411	1.04506	0.35828	0.933663	10039	451400
Q83 congenital malformations of breast	1.12196	0.874631	1.43012	0.35829	0.933663	142	461297
F91 conduct disorders	1.12958	0.86747	1.46069	0.358629	0.933663	126	461313
H20 iridocyclitis	0.972738	0.916683	1.03177	0.359569	0.933663	2585	458854
G93 other disorders of brain	1.02013	0.977401	1.0645	0.360046	0.933663	4904	456535
D76 certain diseases involving lymphoreticular tissue and reticulohistiocytic system	0.87903	0.662805	1.15344	0.360819	0.933663	122	461317
J94 other pleural conditions	0.949399	0.848583	1.06049	0.361051	0.933663	733	460706
H44 disorders of globe	1.0321	0.964008	1.1044	0.362319	0.933663	1910	459529
O06 unspecified abortion	1.06441	0.929183	1.2168	0.364061	0.933663	480	460959
E89 postprocedural endocrine and metabolic disorders, not elsewhere classified	0.974731	0.922134	1.02994	0.364163	0.933663	2961	458478
Q50 congenital malformations of ovaries, fallopian tubes and broad ligaments	0.921008	0.769261	1.09805	0.364383	0.933663	291	461148
M42 spinal osteochondrosis	0.898285	0.70903	1.1297	0.366123	0.935277	171	461268
O23 infections of genito-urinary tract in pregnancy	1.08431	0.907399	1.29137	0.368249	0.937868	282	461157
F20 schizophrenia	1.04191	0.951871	1.13939	0.370741	0.941369	1091	460348
L41 parapsoriasis	0.876513	0.651222	1.16575	0.374004	0.946802	111	461328
B08 other viral infections characterised by skin and mucous membrane lesions, not elsewhere classified	1.04353	0.948911	1.1464	0.376921	0.951331	984	460455
B19 unspecified viral hepatitis	1.03841	0.954348	1.12896	0.379091	0.953951	1246	460193
A69 other spirochaetal infections	0.925014	0.774972	1.09962	0.382211	0.958941	300	461139
H46 optic neuritis	0.941433	0.820739	1.07726	0.38419	0.961046	494	460945
H03 disorders of eyelid in diseases classified elsewhere	0.858182	0.601492	1.20359	0.38618	0.963164	79	461360
O61 failed induction of labour	1.103	0.879926	1.37539	0.389076	0.964838	175	461264
J04 acute laryngitis and tracheitis	1.02011	0.974802	1.06726	0.38914	0.964838	4383	457056
I99 other and unspecified disorders of circulatory system	0.945311	0.830311	1.07393	0.391328	0.965463	551	460888
N46 male infertility	1.05833	0.928542	1.20398	0.392104	0.965463	519	460920
Q39 congenital malformations of oesophagus	1.08487	0.897838	1.3058	0.393591	0.965463	247	461192
H04 disorders of lachrymal system	0.988895	0.96368	1.01469	0.396065	0.965463	13993	447446
K01 embedded and impacted teeth	1.02587	0.966901	1.08799	0.396126	0.965463	2552	458887
E72 other disorders of amino-acid metabolism	0.868648	0.622226	1.19454	0.396264	0.965463	89	461350
K56 paralytic ileus and intestinal obstruction without hernia	1.01391	0.98189	1.04685	0.397956	0.966793	8829	452610
G56 mononeuropathies of upper limb	1.0087	0.98853	1.02924	0.400003	0.968973	23024	438415
O44 placenta praevia	1.08993	0.888593	1.331	0.403037	0.970791	214	461225
H00 hordeolum and chalazion	1.01195	0.984123	1.04046	0.403057	0.970791	11742	449697
D53 other nutritional anaemias	0.9179	0.748236	1.11989	0.404581	0.970794	227	461212
N85 other noninflammatory disorders of uterus, except cervix	0.985451	0.951944	1.01999	0.405361	0.970794	7745	453694
F84 pervasive developmental disorders	0.922479	0.760162	1.11404	0.407553	0.97087	252	461187
I31 other diseases of pericardium	1.02337	0.96873	1.08072	0.407696	0.97087	2974	458465
B82 unspecified intestinal parasitism	1.13951	0.830446	1.54823	0.410197	0.971994	88	461351
H28 cataract and other disorders of lens in diseases classified elsewhere	1.1647	0.803339	1.66677	0.411564	0.971994	64	461375
M49 spondylopathies in diseases classified elsewhere	0.931584	0.783775	1.103	0.415865	0.971994	314	461125
E29 testicular dysfunction	0.947144	0.829341	1.07927	0.418841	0.971994	526	460913
N11 chronic tubulo-interstitial nephritis	0.932627	0.785913	1.10251	0.418952	0.971994	320	461119
H36 retinal disorders in diseases classified elsewhere	1.02093	0.97076	1.07338	0.419034	0.971994	3533	457906
O10 pre-existing hypertension complicating pregnancy, childbirth and the puerperium	0.885951	0.652814	1.18755	0.426693	0.971994	105	461334
M24 other specific joint derangements	1.01772	0.974467	1.06267	0.426699	0.971994	4765	456674
J12 viral pneumonia, not elsewhere classified	0.967409	0.890878	1.04963	0.428273	0.971994	1346	460093
O47 false labour	0.965113	0.883488	1.05332	0.428456	0.971994	1208	460231
H11 other disorders of conjunctiva	0.98645	0.9536	1.02029	0.428885	0.971994	7979	453460
N05 unspecified nephritic syndrome	1.04533	0.935822	1.16602	0.429303	0.971994	726	460713
H95 postprocedural disorders of ear and mastoid process, not elsewhere classified	1.09846	0.865819	1.38516	0.432857	0.971994	157	461282
B86 scabies	0.975055	0.914926	1.03861	0.434789	0.971994	2248	459191
H01 other inflammation of eyelid	1.01666	0.975217	1.05965	0.435314	0.971994	5211	456228
L02 cutaneous abscess, furuncle and carbuncle	0.988769	0.961059	1.01718	0.435331	0.971994	11378	450061
O65 obstructed labour due to maternal pelvic abnormality	1.17247	0.778112	1.73867	0.436324	0.971994	53	461386
D64 other anaemias	0.992644	0.97423	1.01137	0.439201	0.971994	27301	434138
D52 folate deficiency anaemia	0.95743	0.856638	1.06839	0.439977	0.971994	745	460694
F19 mental and behavioural disorders due to multiple drug use and use of other psychoactive substances	0.928235	0.766334	1.11901	0.440297	0.971994	257	461182
H47 other disorders of optic [2nd] nerve and visual pathways	1.03142	0.95298	1.1155	0.441213	0.971994	1425	460014
M89 other disorders of bone	0.983611	0.942987	1.02577	0.441362	0.971994	5121	456318
Q53 undescended testicle	1.05137	0.924333	1.19366	0.442334	0.971994	537	460902
M88 paget's disease of bone [osteitis deformans]	1.05585	0.918039	1.21168	0.442538	0.971994	454	460985
K08 other disorders of teeth and supporting structures	0.98258	0.939299	1.0276	0.443236	0.971994	4482	456957
I37 pulmonary valve disorders	0.953513	0.842973	1.07648	0.445236	0.971994	607	460832
B49 unspecified mycosis	1.05394	0.919038	1.20612	0.4485	0.971994	473	460966
N44 torsion of testis	0.924601	0.752144	1.13036	0.450235	0.971994	222	461217
Q80 congenital ichthyosis	1.11076	0.841369	1.45472	0.45129	0.971994	115	461324
K82 other diseases of gallbladder	1.01851	0.970476	1.06863	0.455478	0.971994	3847	457592
K91 postprocedural disorders of digestive system, not elsewhere classified	0.979562	0.927682	1.03397	0.455496	0.971994	3073	458366
O41 other disorders of amniotic fluid and membranes	0.935314	0.782784	1.1131	0.456204	0.971994	298	461141
H26 other cataract	1.00613	0.990013	1.02249	0.457778	0.971994	39427	422012
N62 hypertrophy of breast	0.974585	0.910226	1.04289	0.458215	0.971994	1954	459485
F90 hyperkinetic disorders	1.15054	0.786454	1.66049	0.460681	0.971994	61	461378
I15 secondary hypertension	1.07426	0.886141	1.29703	0.460702	0.971994	240	461199
I70 atherosclerosis	1.0201	0.967302	1.07543	0.461554	0.971994	3193	458246
H40 glaucoma	1.0089	0.985295	1.033	0.462768	0.971994	16673	444766
K71 toxic liver disease	0.917038	0.722937	1.15464	0.467875	0.971994	169	461270
M72 fibroblastic disorders	0.992611	0.972731	1.01285	0.471961	0.971994	23115	438324
F01 vascular dementia	1.02909	0.95101	1.11279	0.474188	0.971994	1441	459998
H22 disorders of iris and ciliary body in diseases classified elsewhere	1.14781	0.778918	1.66679	0.476147	0.971994	59	461380
B65 schistosomiasis [bilharziasis]	1.1143	0.822912	1.49495	0.47649	0.971994	96	461343
J70 respiratory conditions due to other external agents	0.916499	0.71787	1.161	0.476522	0.971994	160	461279
I24 other acute ischaemic heart diseases	0.983274	0.938491	1.02992	0.476946	0.971994	4207	457232
O12 gestational [pregnancy-induced] oedema and proteinuria without hypertension	0.925702	0.745779	1.14217	0.477291	0.971994	204	461235
H58 other disorders of eye and adnexa in diseases classified elsewhere	1.08096	0.867778	1.33954	0.481688	0.971994	184	461255
E23 hypofunction and other disorders of pituitary gland	1.03274	0.943625	1.1292	0.48175	0.971994	1096	460343
D58 other hereditary haemolytic anaemias	1.07269	0.879018	1.3034	0.484631	0.971994	224	461215
P03 foetus and newborn affected by other complications of labour and delivery	0.918964	0.722094	1.16083	0.484764	0.971994	163	461276
O35 maternal care for known or suspected foetal abnormality and damage	0.939867	0.788035	1.1166	0.485156	0.971994	303	461136
N21 calculus of lower urinary tract	0.973017	0.900589	1.0505	0.486114	0.971994	1526	459913
H54 blindness and low vision	1.01852	0.966923	1.07253	0.487751	0.971994	3321	458118
G40 epilepsy	0.987895	0.954347	1.02248	0.488703	0.971994	7658	453781
E26 hyperaldosteronism	1.08443	0.858988	1.36123	0.489632	0.971994	163	461276
E75 disorders of sphingolipid metabolism and other lipid storage disorders	1.10255	0.832018	1.4497	0.489993	0.971994	111	461328
E21 hyperparathyroidism and other disorders of parathyroid gland	0.977958	0.917576	1.04179	0.491295	0.971994	2237	459202
E61 deficiency of other nutrient elements	0.97028	0.889686	1.05718	0.492874	0.971994	1214	460225
H17 corneal scars and opacities	0.951072	0.822324	1.09705	0.49491	0.971994	437	461002
G91 hydrocephalus	0.967474	0.87897	1.06366	0.496655	0.971994	994	460445
K02 dental caries	1.01441	0.973228	1.05713	0.497576	0.971994	5233	456206
F03 unspecified dementia	0.982011	0.931599	1.03481	0.498206	0.971994	3302	458137
F79 unspecified mental retardation	1.09314	0.84121	1.41017	0.498589	0.971994	130	461309
J33 nasal polyp	0.987864	0.95346	1.02336	0.498702	0.971994	7285	454154
I60 subarachnoid haemorrhage	1.02481	0.95406	1.10013	0.500125	0.971994	1749	459690
H30 chorioretinal inflammation	0.933229	0.760844	1.13857	0.501175	0.971994	225	461214
I87 other disorders of veins	0.975781	0.908168	1.04776	0.501407	0.971994	1765	459674
M71 other bursopathies	1.01782	0.966484	1.07154	0.502268	0.971994	3349	458090
K00 disorders of tooth development and eruption	0.940199	0.783396	1.12358	0.502396	0.971994	281	461158
A46 erysipelas	1.05967	0.892726	1.25363	0.503117	0.971994	304	461135
N94 pain and other conditions associated with female genital organs and menstrual cycle	0.990182	0.961947	1.01915	0.503132	0.971994	11332	450107
N73 other female pelvic inflammatory diseases	1.01516	0.971202	1.06087	0.504184	0.971994	4645	456794
K25 gastric ulcer	0.990316	0.962385	1.01896	0.504265	0.971994	11286	450153
J13 pneumonia due to streptococcus pneumoniae	0.967656	0.878046	1.06515	0.504571	0.971994	970	460469
D50 iron deficiency anaemia	1.00657	0.987346	1.02612	0.505356	0.971994	25468	435971
M41 scoliosis	0.983494	0.936215	1.03286	0.506585	0.971994	3746	457693
O02 other abnormal products of conception	1.02276	0.956389	1.09319	0.509233	0.971994	2024	459415
H92 otalgia and effusion of ear	1.00832	0.983746	1.03345	0.509706	0.971994	15126	446313
H81 disorders of vestibular function	0.990732	0.963593	1.01854	0.510411	0.971994	11967	449472
E02 subclinical iodine-deficiency hypothyroidism	0.920839	0.717082	1.17299	0.510684	0.971994	152	461287
J17 pneumonia in diseases classified elsewhere	0.945342	0.797916	1.11591	0.511005	0.971994	324	461115
M18 arthrosis of first carpometacarpal joint	0.980395	0.923804	1.04	0.512359	0.971994	2571	458868
Q74 other congenital malformations of limbs	0.937816	0.771588	1.13433	0.513344	0.971994	246	461193
F30 manic episode	0.953068	0.823901	1.09954	0.513621	0.971994	436	461003
H73 other disorders of tympanic membrane	1.03765	0.927891	1.15872	0.514193	0.971994	714	460725
K04 diseases of pulp and periapical tissues	1.01153	0.977097	1.04703	0.515661	0.971994	7538	453901
Q23 congenital malformations of aortic and mitral valves	1.03977	0.923477	1.16883	0.516304	0.971994	633	460806
H33 retinal detachments and breaks	0.988008	0.952539	1.02464	0.516859	0.971994	6824	454615
K57 diverticular disease of intestine	1.00436	0.991223	1.01765	0.517248	0.971994	60922	400517
F31 bipolar affective disorder	0.9771	0.910616	1.0478	0.517495	0.971994	1832	459607
O63 long labour	0.978502	0.915787	1.04501	0.518645	0.971994	2192	459247
J10 influenza due to identified influenza virus	0.974685	0.901277	1.05327	0.518912	0.971994	1486	459953
N88 other noninflammatory disorders of cervix uteri	0.98196	0.92869	1.03789	0.520914	0.971994	2933	458506
B44 aspergillosis	1.04987	0.903465	1.21688	0.521588	0.971994	396	461043
M07 psoriatic and enteropathic arthropathies	0.973407	0.895776	1.05685	0.522806	0.971994	1321	460118
J15 bacterial pneumonia, not elsewhere classified	1.02718	0.945226	1.11535	0.525228	0.971994	1293	460146
A03 shigellosis	1.07051	0.862907	1.32129	0.530355	0.971994	192	461247
J36 peritonsillar abscess	1.03302	0.9326	1.14285	0.531026	0.971994	855	460584
M15 polyarthrosis	0.991607	0.965697	1.01813	0.532037	0.971994	13306	448133
N92 excessive, frequent and irregular menstruation	0.993784	0.974519	1.01339	0.532076	0.971994	27023	434416
G82 paraplegia and tetraplegia	0.957423	0.833732	1.09682	0.53385	0.971994	482	460957
A48 other bacterial diseases, not elsewhere classified	0.932683	0.746203	1.1583	0.533986	0.971994	190	461249
J41 simple and mucopurulent chronic bronchitis	1.09155	0.824354	1.43337	0.534081	0.971994	113	461326
G97 postprocedural disorders of nervous system, not elsewhere classified	1.05154	0.896095	1.23039	0.534139	0.971994	349	461090
L84 corns and callosities	1.01608	0.965737	1.06873	0.53706	0.971994	3471	457968
B58 toxoplasmosis	0.879956	0.57834	1.30886	0.537887	0.971994	56	461383
H83 other diseases of inner ear	1.00894	0.980683	1.03792	0.538467	0.971994	11327	450112
M13 other arthritis	1.00511	0.988897	1.02156	0.538744	0.971994	37356	424083
G20 parkinson's disease	1.01627	0.965033	1.0699	0.539649	0.971994	3372	458067
M08 juvenile arthritis	1.10218	0.802728	1.49752	0.539953	0.971994	89	461350
M21 other acquired deformities of limbs	0.986876	0.945927	1.02937	0.540157	0.971994	5064	456375
J05 acute obstructive laryngitis [croup] and epiglottitis	0.929358	0.731319	1.17232	0.542315	0.971994	165	461274
B17 other acute viral hepatitis	1.05665	0.882499	1.26063	0.544399	0.971994	275	461164
F23 acute and transient psychotic disorders	0.943919	0.780919	1.13575	0.545545	0.971994	260	461179
N14 drug- and heavy-metal-induced tubulo-interstitial and tubular conditions	0.901492	0.637649	1.25493	0.547227	0.971994	81	461358
J44 other chronic obstructive pulmonary disease	1.00664	0.985094	1.02862	0.548165	0.971994	20394	441045
B18 chronic viral hepatitis	0.964459	0.85529	1.08563	0.551823	0.971994	634	460805
M50 cervical disk disorders	1.01393	0.968572	1.06114	0.552523	0.971994	4294	457145
K12 stomatitis and related lesions	0.9857	0.939731	1.03363	0.553262	0.971994	3986	457453
H49 paralytic strabismus	0.968113	0.868294	1.07781	0.556637	0.971994	773	460666
G59 mononeuropathy in diseases classified elsewhere	1.05309	0.884329	1.24977	0.557457	0.971994	293	461146
Q17 other congenital malformations of ear	0.922029	0.698102	1.20582	0.559782	0.971994	123	461316
B30 viral conjunctivitis	0.935383	0.744481	1.16739	0.560068	0.971994	181	461258
J01 acute sinusitis	1.006	0.985922	1.02645	0.560281	0.971994	23178	438261
A54 gonococcal infection	0.944454	0.774815	1.14551	0.566348	0.971994	239	461200
H02 other disorders of eyelid	1.00792	0.980942	1.03555	0.568145	0.971994	12483	448956
N10 acute tubulo-interstitial nephritis	1.02286	0.945433	1.10581	0.571794	0.971994	1446	459993
H72 perforation of tympanic membrane	1.01935	0.953341	1.08936	0.57312	0.971994	2002	459437
J69 pneumonitis due to solids and liquids	0.983515	0.927929	1.042	0.574057	0.971994	2696	458743
L55 sunburn	0.957199	0.82007	1.11389	0.575316	0.971994	387	461052
Q79 congenital malformations of musculoskeletal system, not elsewhere classified	1.05127	0.880121	1.25125	0.577199	0.971994	283	461156
N75 diseases of bartholin's gland	0.982033	0.921027	1.04656	0.578022	0.971994	2215	459224
E55 vitamin d deficiency	1.01292	0.967518	1.0602	0.582135	0.971994	4276	457163
J82 pulmonary eosinophilia, not elsewhere classified	0.941573	0.757274	1.16368	0.582413	0.971994	198	461241
I69 sequelae of cerebrovascular disease	1.01588	0.96014	1.07445	0.582995	0.971994	2828	458611
N91 absent, scanty and rare menstruation	1.01788	0.954975	1.08441	0.584759	0.971994	2221	459218
B35 dermatophytosis	1.00491	0.987278	1.02283	0.58716	0.971994	30509	430930
L89 decubitus ulcer	0.986977	0.941224	1.03468	0.587243	0.971994	4046	457393
Q44 congenital malformations of gallbladder, bile ducts and liver	0.949928	0.787234	1.14114	0.58725	0.971994	264	461175
K46 unspecified abdominal hernia	0.982108	0.919491	1.04843	0.589619	0.971994	2093	459346
E46 unspecified protein-energy malnutrition	1.0376	0.906074	1.1857	0.590469	0.971994	488	460951
K22 other diseases of oesophagus	0.994107	0.972844	1.01578	0.591647	0.971994	20167	441272
K41 femoral hernia	0.978627	0.903789	1.05884	0.592686	0.971994	1435	460004
J98 other respiratory disorders	0.993949	0.971985	1.01635	0.594028	0.971994	18765	442674
I22 subsequent myocardial infarction	0.972484	0.876793	1.07719	0.595089	0.971994	855	460584
J42 unspecified chronic bronchitis	1.03139	0.918675	1.15614	0.598103	0.971994	668	460771
N98 complications associated with artificial fertilisation	1.11103	0.743588	1.63306	0.598643	0.971994	56	461383
B83 other helminthiases	1.09356	0.777049	1.5205	0.600612	0.971994	77	461362
L88 pyoderma gangrenosum	1.088	0.785993	1.48936	0.60418	0.971994	85	461354
K38 other diseases of appendix	1.03499	0.907703	1.17779	0.604621	0.971994	519	460920
G70 myasthenia gravis and other myoneural disorders	1.03712	0.902107	1.18967	0.605485	0.971994	460	460979
H16 keratitis	1.01972	0.946475	1.09792	0.605896	0.971994	1614	459825
B24 unspecified human immunodeficiency virus [hiv] disease	1.04041	0.893781	1.20793	0.605956	0.971994	387	461052
Q30 congenital malformations of nose	0.921961	0.671463	1.24955	0.607306	0.971994	96	461343
N49 inflammatory disorders of male genital organs, not elsewhere classified	0.964404	0.838642	1.10633	0.60788	0.971994	472	460967
L72 follicular cysts of skin and subcutaneous tissue	1.00649	0.981798	1.03174	0.609074	0.971994	14932	446507
E22 hyperfunction of pituitary gland	1.02535	0.931005	1.12802	0.609134	0.971994	960	460479
B36 other superficial mycoses	0.989204	0.948754	1.03116	0.609462	0.971994	5206	456233
A63 other predominantly sexually transmitted diseases, not elsewhere classified	0.981486	0.91305	1.05437	0.610708	0.971994	1743	459696
B34 viral infection of unspecified site	1.00747	0.97892	1.03675	0.611271	0.971994	11058	450381
A02 other salmonella infections	0.971698	0.869152	1.08466	0.611289	0.971994	736	460703
O32 maternal care for known or suspected malpresentation of foetus	1.02092	0.941784	1.1059	0.613394	0.971994	1408	460031
D72 other disorders of white blood cells	0.979194	0.902086	1.06201	0.613523	0.971994	1352	460087
K58 irritable bowel syndrome	0.995551	0.978411	1.01296	0.614449	0.971994	32173	429266
A41 other septicaemia	0.993233	0.967281	1.0198	0.614678	0.971994	13269	448170
J67 hypersensitivity pneumonitis due to organic dust	1.05165	0.860838	1.27894	0.617741	0.971994	224	461215
H05 disorders of orbit	0.97713	0.891524	1.06985	0.61887	0.971994	1081	460358
Q65 congenital deformities of hip	0.957842	0.806713	1.1331	0.618993	0.971994	314	461125
J31 chronic rhinitis, nasopharyngitis and pharyngitis	1.00952	0.972394	1.04789	0.619337	0.971994	6445	454994
I42 cardiomyopathy	1.01379	0.960192	1.07001	0.619984	0.971994	3046	458393
I95 hypotension	0.994004	0.970552	1.01796	0.621074	0.971994	16459	444980
O33 maternal care for known or suspected disproportion	0.918225	0.648669	1.28015	0.621895	0.971994	80	461359
H61 other disorders of external ear	0.995407	0.977338	1.01377	0.621955	0.971994	28556	432883
F29 unspecified nonorganic psychosis	0.967332	0.846574	1.10286	0.622353	0.971994	517	460922
K65 peritonitis	0.987031	0.936857	1.03955	0.622707	0.971994	3338	458101
N34 urethritis and urethral syndrome	1.02313	0.933429	1.12036	0.623295	0.971994	1062	460377
M80 osteoporosis with pathological fracture	0.983543	0.920021	1.05088	0.624698	0.971994	2040	459399
J40 bronchitis, not specified as acute or chronic	1.00795	0.976403	1.04039	0.624907	0.971994	8994	452445
J03 acute tonsillitis	1.0061	0.981816	1.03091	0.625243	0.971994	15513	445926
J32 chronic sinusitis	1.00671	0.979897	1.03416	0.626919	0.971994	12574	448865
N16 renal tubulo-interstitial disorders in diseases classified elsewhere	1.10453	0.731103	1.64004	0.628328	0.971994	53	461386
F99 mental disorder, not otherwise specified	1.03814	0.89082	1.20658	0.628516	0.971994	382	461057
Q05 spina bifida	0.960206	0.812937	1.13021	0.628829	0.971994	334	461105
N26 unspecified contracted kidney	0.961359	0.817109	1.12733	0.631044	0.971994	350	461089
N80 endometriosis	0.992207	0.960958	1.02435	0.631182	0.971994	9141	452298
H70 mastoiditis and related conditions	1.04515	0.870886	1.24951	0.631331	0.971994	270	461169
E03 other hypothyroidism	1.00411	0.987369	1.02111	0.632074	0.971994	35173	426266
O01 hydatidiform mole	1.05086	0.855127	1.28525	0.63285	0.971994	211	461228
L64 androgenic alopecia	0.937049	0.713947	1.21866	0.633058	0.971994	127	461312
O75 other complications of labour and delivery, not elsewhere classified	1.02471	0.926141	1.13247	0.634232	0.971994	893	460546
J34 other disorders of nose and nasal sinuses	1.00572	0.982157	1.02977	0.637002	0.971994	16460	444979
O80 single spontaneous delivery	0.993789	0.968237	1.01994	0.638768	0.971994	14191	447248
F41 other anxiety disorders	0.995643	0.977626	1.01396	0.638957	0.971994	28662	432777
J14 pneumonia due to haemophilus influenzae	1.0482	0.858284	1.27431	0.640287	0.971994	225	461214
K59 other functional intestinal disorders	1.00422	0.986517	1.02221	0.642271	0.971994	30418	431021
G51 facial nerve disorders	1.01238	0.960681	1.06651	0.644445	0.971994	3270	458169
K83 other diseases of biliary tract	1.01027	0.967012	1.05522	0.646405	0.971994	4715	456724
M25 other joint disorders, not elsewhere classified	0.997333	0.985984	1.0088	0.647307	0.971994	83568	377871
J18 pneumonia, organism unspecified	1.00409	0.986627	1.02182	0.648406	0.971994	31647	429792
K70 alcoholic liver disease	0.984437	0.919578	1.05327	0.650535	0.971994	1967	459472
F50 eating disorders	0.977157	0.883568	1.07932	0.650729	0.971994	900	460539
B26 mumps	0.99059	0.950759	1.03188	0.650791	0.971994	5402	456037
Q18 other congenital malformations of face and neck	1.04641	0.857462	1.27134	0.651314	0.971994	226	461213
G11 hereditary ataxia	1.03768	0.8823	1.21675	0.651731	0.971994	341	461098
E20 hypoparathyroidism	0.954317	0.776406	1.16674	0.652368	0.971994	219	461220
Q33 congenital malformations of lung	1.08571	0.752014	1.54554	0.653633	0.971994	67	461372
O00 ectopic pregnancy	1.02281	0.925893	1.12858	0.655025	0.971994	908	460531
G25 other extrapyramidal and movement disorders	1.00958	0.967833	1.0529	0.657375	0.971994	5062	456377
I63 cerebral infarction	1.00759	0.974366	1.04181	0.657879	0.971994	8157	453282
H69 other disorders of eustachian tube	1.01339	0.955123	1.07477	0.658555	0.971994	2566	458873
E84 cystic fibrosis	1.05934	0.816322	1.36433	0.659516	0.971994	133	461306
A35 other tetanus	0.938255	0.702413	1.23972	0.659548	0.971994	114	461325
Q24 other congenital malformations of heart	1.03435	0.888674	1.20073	0.659854	0.971994	389	461050
G61 inflammatory polyneuropathy	0.973715	0.863296	1.09629	0.662007	0.971994	631	460808
F51 nonorganic sleep disorders	0.97187	0.853636	1.10418	0.663708	0.971994	544	460895
G23 other degenerative diseases of basal ganglia	1.0404	0.86725	1.24342	0.666306	0.971994	271	461168
M92 other juvenile osteochondrosis	0.974411	0.865	1.09573	0.667286	0.971994	646	460793
L94 other localised connective tissue disorders	1.02751	0.906966	1.16197	0.667568	0.971994	575	460864
M67 other disorders of synovium and tendon	0.993782	0.965727	1.02256	0.668941	0.971994	11190	450249
N63 unspecified lump in breast	0.994597	0.969962	1.01979	0.671622	0.971994	15080	446359
L22 diaper [napkin] dermatitis	1.09011	0.722802	1.615	0.672937	0.971994	54	461385
E13 other specified diabetes mellitus	0.970693	0.8425	1.11563	0.677839	0.971994	457	460982
I49 other cardiac arrhythmias	0.993965	0.965783	1.02287	0.679461	0.971994	11141	450298
L81 other disorders of pigmentation	0.99059	0.946683	1.03628	0.681896	0.971994	4412	457027
N32 other disorders of bladder	0.995332	0.973188	1.01792	0.683229	0.971994	18625	442814
G81 hemiplegia	0.989638	0.941147	1.04031	0.68357	0.971994	3603	457836
I12 hypertensive renal disease	1.01444	0.946402	1.08676	0.684351	0.971994	1863	459576
O70 perineal laceration during delivery	0.991513	0.95149	1.03307	0.684623	0.971994	6208	455231
L51 erythema multiforme	1.03542	0.872631	1.2244	0.686879	0.971994	308	461131
N76 other inflammation of vagina and vulva	1.00898	0.965632	1.05404	0.689082	0.971994	4713	456726
H62 disorders of external ear in diseases classified elsewhere	1.08208	0.725763	1.58629	0.691534	0.971994	57	461382
M51 other intervertebral disk disorders	0.996055	0.976701	1.01575	0.692665	0.971994	24509	436930
N13 obstructive and reflux uropathy	0.992278	0.954769	1.03108	0.692672	0.971994	6135	455304
O85 puerperal sepsis	1.07152	0.754498	1.50183	0.693315	0.971994	74	461365
L53 other erythematous conditions	0.984651	0.910887	1.06359	0.695603	0.971994	1497	459942
N00 acute nephritic syndrome	0.964768	0.803775	1.1532	0.696688	0.971994	278	461161
N50 other disorders of male genital organs	0.994226	0.96562	1.02358	0.696982	0.971994	11087	450352
J60 coalworker's pneumoconiosis	1.07765	0.730112	1.56534	0.699801	0.971994	60	461379
G14 postpolio syndrome	1.07382	0.741328	1.53286	0.699927	0.971994	66	461373
L68 hypertrichosis	1.02743	0.894279	1.17779	0.699979	0.971994	466	460973
Q10 congenital malformations of eyelid, lachrymal apparatus and orbit	0.95151	0.733701	1.2236	0.702831	0.971994	139	461300
M66 spontaneous rupture of synovium and tendon	0.98442	0.907631	1.06684	0.703277	0.971994	1376	460063
D75 other diseases of blood and blood-forming organs	0.987715	0.926197	1.05279	0.705228	0.971994	2192	459247
Q21 congenital malformations of cardiac septa	1.01693	0.931736	1.10891	0.705322	0.971994	1172	460267
K60 fissure and fistula of anal and rectal regions	1.00738	0.96955	1.04651	0.705778	0.971994	6177	455262
M96 postprocedural musculoskeletal disorders, not elsewhere classified	0.982208	0.894099	1.07783	0.706457	0.971994	1029	460410
N77 vulvovaginal ulceration and inflammation in diseases classified elsewhere	1.02835	0.887308	1.18881	0.707783	0.971994	413	461026
M17 gonarthrosis [arthrosis of knee]	1.00299	0.987362	1.01885	0.709044	0.971994	40274	421165
I23 certain current complications following acute myocardial infarction	1.06052	0.771766	1.44118	0.711692	0.971994	90	461349
G30 alzheimer's disease	0.989094	0.932898	1.04824	0.712305	0.971994	2668	458771
H57 other disorders of eye and adnexa	0.993422	0.959077	1.02885	0.712555	0.971994	7355	454084
M65 synovitis and tenosynovitis	1.00426	0.981699	1.02728	0.713627	0.971994	17984	443455
K42 umbilical hernia	1.0064	0.972627	1.0412	0.713636	0.971994	7822	453617
F17 mental and behavioural disorders due to use of tobacco	0.997073	0.981569	1.0128	0.713718	0.971994	40020	421419
F09 unspecified organic or symptomatic mental disorder	0.97469	0.847077	1.1188	0.717846	0.971994	466	460973
N95 menopausal and other perimenopausal disorders	0.996847	0.979891	1.01407	0.718021	0.971994	35477	425962
H10 conjunctivitis	0.996216	0.975828	1.01698	0.718994	0.971994	22011	439428
K45 other abdominal hernia	0.96586	0.796733	1.1655	0.720159	0.971994	250	461189
M75 shoulder lesions	0.996825	0.97959	1.01433	0.720522	0.971994	31570	429869
F12 mental and behavioural disorders due to use of cannabinoids	1.03008	0.873645	1.21072	0.721689	0.971994	332	461107
A39 meningococcal infection	0.948874	0.706295	1.26082	0.722107	0.971994	109	461330
A36 diphtheria	1.04725	0.805995	1.35028	0.725388	0.971994	132	461307
H60 otitis externa	0.99621	0.975236	1.01758	0.726234	0.971994	20678	440761
D57 sickle-cell disorders	0.932122	0.621875	1.37003	0.726311	0.971994	58	461381
F11 mental and behavioural disorders due to use of opioids	0.967796	0.803651	1.16044	0.726701	0.971994	269	461170
J99 respiratory disorders in diseases classified elsewhere	1.0252	0.890077	1.17809	0.727692	0.971994	450	460989
B91 sequelae of poliomyelitis	0.961234	0.766699	1.19748	0.72786	0.971994	182	461257
D86 sarcoidosis	0.987563	0.919429	1.06008	0.730338	0.971994	1773	459666
D68 other coagulation defects	0.98915	0.929254	1.05241	0.731106	0.971994	2317	459122
F69 unspecified disorder of adult personality and behaviour	1.04347	0.815213	1.32662	0.731635	0.971994	148	461291
I81 portal vein thrombosis	0.973953	0.834873	1.13287	0.734526	0.971994	387	461052
I50 heart failure	0.9957	0.971098	1.02086	0.735293	0.971994	15168	446271
L24 irritant contact dermatitis	1.01754	0.919177	1.12506	0.735877	0.971994	868	460571
G57 mononeuropathies of lower limb	1.00735	0.965164	1.05115	0.7366	0.971994	4931	456508
Q68 other congenital musculoskeletal deformities	1.05104	0.782143	1.39877	0.736624	0.971994	104	461335
J91 pleural effusion in conditions classified elsewhere	0.977384	0.853544	1.11663	0.738458	0.971994	501	460938
F81 specific developmental disorders of scholastic skills	1.0264	0.879287	1.1948	0.738916	0.971994	376	461063
L20 atopic dermatitis	1.00455	0.978011	1.03173	0.739196	0.971994	12800	448639
L93 lupus erythematosus	0.975335	0.840532	1.12865	0.739664	0.971994	415	461024
M10 gout	1.00393	0.980886	1.02745	0.740392	0.971994	17804	443635
N64 other disorders of breast	0.99543	0.968563	1.02296	0.742426	0.971994	12544	448895
N84 polyp of female genital tract	0.996052	0.972784	1.01982	0.742615	0.971994	17155	444284
M00 pyogenic arthritis	0.982902	0.885655	1.08938	0.743961	0.971994	838	460601
F33 recurrent depressive disorder	1.00841	0.958746	1.06034	0.744325	0.971994	3527	457912
G43 migraine	0.996726	0.977161	1.01664	0.745529	0.971994	24250	437189
F13 mental and behavioural disorders due to use of sedatives or hypnotics	0.969549	0.80211	1.16674	0.74612	0.971994	257	461182
G44 other headache syndromes	0.993261	0.95328	1.03471	0.746384	0.971994	5376	456063
H59 postprocedural disorders of eye and adnexa, not elsewhere classified	1.02277	0.891177	1.17121	0.746646	0.971994	473	460966
L56 other acute skin changes due to ultraviolet radiation	0.980385	0.868296	1.10492	0.747187	0.971994	620	460819
A80 acute poliomyelitis	1.02347	0.88756	1.17741	0.747536	0.971994	442	460997
I51 complications and ill-defined descriptions of heart disease	1.00408	0.979079	1.02964	0.751362	0.971994	14757	446682
D69 purpura and other haemorrhagic conditions	1.00696	0.964547	1.05101	0.751468	0.971994	4877	456562
E87 other disorders of fluid, electrolyte and acid-base balance	0.99647	0.974842	1.01853	0.751862	0.971994	19699	441740
M23 internal derangement of knee	0.99665	0.976071	1.01761	0.752346	0.971994	21566	439873
N28 other disorders of kidney and ureter, not elsewhere classified	0.994779	0.962893	1.02759	0.752375	0.971994	8627	452812
A37 whooping cough	0.989515	0.926377	1.0564	0.753064	0.971994	2082	459357
H25 senile cataract	1.00315	0.983615	1.02303	0.753823	0.971994	25407	436032
J84 other interstitial pulmonary diseases	1.00818	0.957806	1.06088	0.754636	0.971994	3446	457993
H19 disorders of sclera and cornea in diseases classified elsewhere	0.965385	0.768989	1.20422	0.757909	0.971994	180	461259
O68 labour and delivery complicated by foetal stress [distress]	0.992011	0.942357	1.04401	0.758866	0.971994	3758	457681
G10 huntington's disease	0.935139	0.600712	1.42065	0.75913	0.971994	50	461389
G63 polyneuropathy in diseases classified elsewhere	0.986057	0.900912	1.07818	0.759235	0.971994	1113	460326
M99 biomechanical lesions, not elsewhere classified	1.02212	0.887193	1.17481	0.759934	0.971994	449	460990
L03 cellulitis	0.997229	0.979565	1.01518	0.760705	0.971994	29982	431457
M33 dermatopolymyositis	1.03098	0.844937	1.25225	0.760953	0.971994	228	461211
E74 other disorders of carbohydrate metabolism	1.02352	0.879527	1.18792	0.761644	0.971994	391	461048
J90 pleural effusion, not elsewhere classified	1.00406	0.977933	1.03081	0.762744	0.971994	13348	448091
B50 plasmodium falciparum malaria	1.05498	0.738769	1.48543	0.763298	0.971994	72	461367
H53 visual disturbances	0.995822	0.968468	1.02386	0.767918	0.972188	11851	449588
E06 thyroiditis	1.01283	0.93018	1.10188	0.767928	0.972188	1238	460201
I86 varicose veins of other sites	0.990107	0.926396	1.05763	0.768619	0.972188	2054	459385
B94 sequelae of other and unspecified infectious and parasitic diseases	0.961847	0.737745	1.2432	0.769799	0.972188	133	461306
K26 duodenal ulcer	1.0048	0.972997	1.03752	0.770027	0.972188	8901	452538
L11 other acantholytic disorders	1.04255	0.782841	1.37563	0.771624	0.972188	111	461328
M06 other rheumatoid arthritis	1.00429	0.97561	1.03371	0.771823	0.972188	10940	450499
A31 infection due to other mycobacteria	1.03713	0.804624	1.32699	0.774832	0.972188	141	461298
M93 other osteochondropathies	0.9849	0.886372	1.09289	0.775775	0.972188	818	460621
G90 disorders of autonomic nervous system	1.01675	0.905951	1.13932	0.776247	0.972188	675	460764
E66 obesity	1.00221	0.987004	1.01762	0.777186	0.972188	42032	419407
N31 neuromuscular dysfunction of bladder, not elsewhere classified	0.993637	0.950347	1.03865	0.778196	0.972188	4571	456868
B98 other specified infectious agents as the cause of diseases classified to other chapters	1.00683	0.960047	1.05562	0.778442	0.972188	3999	457440
N08 glomerular disorders in diseases classified elsewhere	1.01449	0.915909	1.1223	0.781334	0.973253	860	460579
B07 viral warts	0.996677	0.973468	1.02038	0.781604	0.973253	16693	444746
B27 infectious mononucleosis	0.992733	0.941227	1.0467	0.787781	0.977403	3187	458252
Q60 renal agenesis and other reduction defects of kidney	0.977064	0.822122	1.15698	0.78995	0.977403	308	461131
E05 thyrotoxicosis [hyperthyroidism]	1.00478	0.970056	1.04059	0.790047	0.977403	7366	454073
J35 chronic diseases of tonsils and adenoids	1.00972	0.939806	1.08418	0.790633	0.977403	1746	459693
O91 infections of breast associated with childbirth	1.02332	0.861547	1.21129	0.790734	0.977403	306	461133
L90 atrophic disorders of skin	0.994769	0.95612	1.03479	0.794836	0.980034	5794	455645
H80 otosclerosis	0.987663	0.898756	1.08418	0.795265	0.980034	1019	460420
N70 salpingitis and oophoritis	0.987822	0.898393	1.08497	0.799051	0.980034	1008	460431
I98 other disorders of circulatory system in diseases classified elsewhere	0.983563	0.863718	1.11771	0.800962	0.980034	542	460897
G98 other disorders of nervous system, not elsewhere classified	1.00865	0.942841	1.07847	0.801647	0.980034	1975	459464
I73 other peripheral vascular diseases	0.996483	0.969317	1.02432	0.802429	0.980034	12079	449360
A38 scarlet fever	1.01058	0.929679	1.09761	0.803774	0.980034	1292	460147
L70 acne	1.00518	0.964521	1.04734	0.805797	0.980034	5329	456110
M22 disorders of patella	1.00679	0.953684	1.06248	0.806081	0.980034	3069	458370
E28 ovarian dysfunction	1.00822	0.943792	1.07651	0.807203	0.980034	2081	459358
F44 dissociative [conversion] disorders	0.979371	0.826577	1.15634	0.80759	0.980034	319	461120
N30 cystitis	1.0029	0.979705	1.02659	0.807887	0.980034	17158	444281
I06 rheumatic aortic valve diseases	1.03532	0.770985	1.37667	0.814135	0.980034	105	461334
H52 disorders of refraction and accommodation	0.996258	0.965478	1.0279	0.814555	0.980034	9300	452139
K13 other diseases of lip and oral mucosa	1.00426	0.969003	1.04063	0.815464	0.980034	7098	454341
F60 specific personality disorders	1.01313	0.905923	1.13135	0.817953	0.980034	720	460719
F34 persistent mood [affective] disorders	1.01177	0.914235	1.11835	0.819869	0.980034	875	460564
J93 pneumothorax	0.993892	0.942062	1.04821	0.822019	0.980034	3161	458278
J02 acute pharyngitis	1.00234	0.981984	1.02308	0.822857	0.980034	22286	439153
Q76 congenital malformations of spine and bony thorax	1.01246	0.90699	1.12857	0.824209	0.980034	744	460695
L30 other dermatitis	1.00166	0.986915	1.01661	0.826265	0.980034	44897	416542
I05 rheumatic mitral valve diseases	0.988061	0.886879	1.09921	0.826325	0.980034	780	460659
D63 anaemia in chronic diseases classified elsewhere	0.991464	0.917023	1.07115	0.828734	0.980034	1487	459952
O90 complications of the puerperium, not elsewhere classified	1.01982	0.852004	1.21618	0.828762	0.980034	282	461157
H31 other disorders of choroid	1.01158	0.909985	1.12302	0.83011	0.980034	803	460636
G62 other polyneuropathies	1.0049	0.960581	1.05101	0.831353	0.980034	4443	456996
N41 inflammatory diseases of prostate	1.00497	0.959932	1.05186	0.831838	0.980034	4354	457085
N42 other disorders of prostate	1.00574	0.953361	1.06064	0.833471	0.980034	3193	458246
H66 suppurative and unspecified otitis media	1.0033	0.972798	1.03465	0.833938	0.980034	9565	451874
Q87 other specified congenital malformation syndromes affecting multiple systems	1.01872	0.852943	1.21228	0.836025	0.980034	286	461153
K35 acute appendicitis	1.00454	0.961794	1.04894	0.83794	0.980034	4777	456662
G72 other myopathies	1.01584	0.872559	1.17945	0.837971	0.980034	390	461049
M90 osteopathies in diseases classified elsewhere	0.989046	0.889196	1.09859	0.838176	0.980034	801	460638
L74 eccrine sweat disorders	1.00932	0.920107	1.10605	0.843361	0.980034	1050	460389
A18 tuberculosis of other organs	1.02757	0.779646	1.34247	0.84422	0.980034	120	461319
L92 granulomatous disorders of skin and subcutaneous tissue	1.00705	0.938222	1.08029	0.845042	0.980034	1793	459646
B97 viral agents as the cause of diseases classified to other chapters	0.993788	0.932827	1.05822	0.846426	0.980034	2253	459186
G03 meningitis due to other and unspecified causes	0.993815	0.932795	1.05831	0.847236	0.980034	2251	459188
M47 spondylosis	0.998277	0.980891	1.01594	0.847305	0.980034	31491	429948
G99 other disorders of nervous system in diseases classified elsewhere	0.993862	0.932272	1.059	0.849807	0.980034	2208	459231
M82 osteoporosis in diseases classified elsewhere	0.978392	0.775102	1.2268	0.851893	0.980034	171	461268
I34 nonrheumatic mitral valve disorders	0.996384	0.959096	1.03494	0.851963	0.980034	6273	455166
K51 ulcerative colitis	1.00369	0.964943	1.04381	0.853997	0.980034	5840	455599
L28 lichen simplex chronicus and prurigo	1.00722	0.932441	1.08722	0.854278	0.980034	1511	459928
K05 gingivitis and periodontal diseases	1.00646	0.938793	1.07839	0.855475	0.980034	1855	459584
D59 acquired haemolytic anaemia	1.01547	0.858831	1.19674	0.855953	0.980034	322	461117
B00 herpesviral [herpes simplex] infections	0.995902	0.952268	1.04128	0.857031	0.980034	4520	456919
Q99 other chromosome abnormalities, not elsewhere classified	1.03412	0.709288	1.48381	0.858155	0.980034	65	461374
H93 other disorders of ear, not elsewhere classified	1.00238	0.97653	1.02883	0.858414	0.980034	13478	447961
I09 other rheumatic heart diseases	1.02544	0.769304	1.35382	0.861424	0.980034	111	461328
I00 rheumatic fever without mention of heart involvement	1.00676	0.932881	1.08574	0.86174	0.980034	1550	459889
J20 acute bronchitis	0.99632	0.955217	1.03897	0.863475	0.980034	5142	456297
I71 aortic aneurysm and dissection	1.0041	0.957676	1.0525	0.865075	0.980034	4073	457366
E86 volume depletion	1.00282	0.970684	1.03589	0.865281	0.980034	8632	452807
I80 phlebitis and thrombophlebitis	1.002	0.979008	1.02547	0.865862	0.980034	17279	444160
Q16 congenital malformations of ear causing impairment of hearing	0.968102	0.656389	1.40217	0.866631	0.980034	63	461376
I85 oesophageal varices	1.00774	0.919457	1.10338	0.8684	0.980034	1074	460365
I97 postprocedural disorders of circulatory system, not elsewhere classified	0.986715	0.839509	1.15604	0.869768	0.980034	350	461089
J46 status asthmaticus	1.01166	0.879638	1.1608	0.869786	0.980034	462	460977
Q61 cystic kidney disease	0.991864	0.898741	1.09335	0.870192	0.980034	931	460508
K06 other disorders of gingiva and edentulous alveolar ridge	0.990867	0.886053	1.1064	0.871309	0.980034	726	460713
G21 secondary parkinsonism	1.01645	0.831204	1.23703	0.872117	0.980034	225	461214
G53 cranial nerve disorders in diseases classified elsewhere	1.01601	0.834737	1.23105	0.87256	0.980034	235	461204
K43 ventral hernia	1.00295	0.966891	1.04018	0.874549	0.980034	6771	454668
M54 dorsalgia	1.00097	0.988878	1.0132	0.875453	0.980034	71649	389790
K40 inguinal hernia	0.998529	0.979951	1.01743	0.877842	0.980034	29134	432305
L97 ulcer of lower limb, not elsewhere classified	0.99576	0.942568	1.05157	0.879024	0.980034	3007	458432
L60 nail disorders	1.00225	0.973394	1.03187	0.879764	0.980034	10702	450737
M40 kyphosis and lordosis	1.00783	0.909351	1.11556	0.881093	0.980034	852	460587
O21 excessive vomiting in pregnancy	1.01261	0.857253	1.19228	0.881568	0.980034	330	461109
K03 other diseases of hard tissues of teeth	0.982116	0.770882	1.24252	0.882055	0.980034	157	461282
K55 vascular disorders of intestine	1.0043	0.948675	1.06278	0.882198	0.980034	2780	458659
M46 other inflammatory spondylopathies	0.996609	0.952262	1.04276	0.88338	0.980034	4371	457068
I45 other conduction disorders	0.99719	0.960245	1.03538	0.883592	0.980034	6417	455022
I62 other nontraumatic intracranial haemorrhage	0.993169	0.904653	1.08919	0.884883	0.980034	1041	460398
L40 psoriasis	1.00188	0.976652	1.02768	0.885002	0.980034	14173	447266
L83 acanthosis nigricans	1.01569	0.819922	1.25153	0.885123	0.980034	198	461241
N29 other disorders of kidney and ureter in diseases classified elsewhere	0.969298	0.625986	1.46699	0.885428	0.980034	50	461389
M30 polyarteritis nodosa and related conditions	1.01579	0.817982	1.25453	0.885742	0.980034	194	461245
L43 lichen planus	1.00453	0.944106	1.06833	0.886051	0.980034	2338	459101
G95 other diseases of spinal cord	1.00524	0.934894	1.08021	0.887162	0.980034	1709	459730
K07 dentofacial anomalies [including malocclusion]	1.00432	0.945477	1.06637	0.888192	0.980034	2472	458967
G60 hereditary and idiopathic neuropathy	0.990592	0.862418	1.13517	0.892694	0.981438	474	460965
L85 other epidermal thickening	1.00343	0.954234	1.05484	0.893508	0.981438	3570	457869
G35 multiple sclerosis	1.00433	0.942286	1.06994	0.893984	0.981438	2215	459224
L04 acute lymphadenitis	0.992621	0.887611	1.10838	0.895986	0.981438	724	460715
I26 pulmonary embolism	0.998056	0.969049	1.02783	0.896922	0.981438	10555	450884
N45 orchitis and epididymitis	1.00376	0.947969	1.06242	0.897309	0.981438	2784	458655
M14 arthropathies in other diseases classified elsewhere	1.01254	0.835354	1.22202	0.897767	0.981438	245	461194
I28 other diseases of pulmonary vessels	0.981711	0.734569	1.29867	0.898779	0.981438	111	461328
G50 disorders of trigeminal nerve	0.996554	0.943231	1.05251	0.90174	0.982254	2989	458450
F43 reaction to severe stress, and adjustment disorders	0.998358	0.972588	1.02473	0.901856	0.982254	13506	447933
G80 infantile cerebral palsy	0.98859	0.818328	1.18913	0.904116	0.983445	257	461182
F38 other mood [affective] disorders	0.985836	0.767962	1.25611	0.909399	0.986699	148	461291
D65 disseminated intravascular coagulation [defibrination syndrome]	0.981319	0.703851	1.35018	0.909449	0.986699	85	461354
O43 placental disorders	1.01025	0.840061	1.21019	0.912744	0.988489	269	461170
Q04 other congenital malformations of brain	1.01863	0.724773	1.41259	0.913443	0.988489	80	461359
N03 chronic nephritic syndrome	1.00477	0.918774	1.09776	0.916584	0.989258	1126	460313
[truncated: 63 more rows]

## Sheet: S6 Meta-analysis
Table S6: Effect estimates from the additive model combined between UK Biobank and FinnGen in an inverse variance weighted meta-analysis.
[truncated: 578 more rows]

[truncated: 5 more sheets: S7 Never smoker , S8 Current smoker, S9 Ex Smoker, S10 Female, S11 Male]
